# Supplementary material for: Prognostic Significance and Gene Co-Expression Network of PLAU and PLAUR in Gliomas
Source: Front Oncol. 2022 Jan 11;11:602321. doi: 10.3389/fonc.2021.602321 (PMC8787124; doi:10.3389/fonc.2021.602321)
Supplement: Supplementary Table 1 — Clinical characteristics with PLAU(CGGA). [file Table_1.xlsx]

## Sheet: Sheet1
CGGA_ID	PRS_type	Histology	Grade	Gender	OS	Censor	Age	Radio_status	Chemo_status	IDH_mutation_status	h1p19q_codeletion_status	profile_values
CGGA_1002	primary	AA	WHO III	Female	305	1	43	1	1	Wildtype	Non-codel	2.82
CGGA_1003	primary	O	WHO II	Female	3428	0	47	0	1	Mutant	Codel	0.65
CGGA_1010	primary	A	WHO II	Male	246	1	45	1	1	Mutant	NA	0.02
CGGA_1012	recurrence	rO	WHO II	Male	3407	0	45	1	1	Mutant	Non-codel	8.03
CGGA_1014	primary	A	WHO II	Male	263	1	42	0	1	Wildtype	Non-codel	6.95
CGGA_1017	primary	GBM	WHO IV	Female	768	1	29	1	0	Wildtype	Non-codel	0.36
CGGA_1018	recurrence	rO	WHO II	Male	2527	1	50	1	1	Mutant	Codel	0.71
CGGA_103	primary	AA	WHO III	Male	1188	1	56	1	0	Mutant	Non-codel	1.57
CGGA_1030	primary	A	WHO II	Female	3275	0	40	1	1	Mutant	Non-codel	0.56
CGGA_1032	primary	A	WHO II	Female	643	1	41	NA	NA	Wildtype	NA	2.92
CGGA_1033	primary	OA	WHO II	Male	1322	0	44	0	1	NA	Non-codel	0.43
CGGA_1036	primary	GBM	WHO IV	Male	806	1	41	1	1	Wildtype	Non-codel	21.74
CGGA_1037	primary	A	WHO II	Male	780	0	44	1	0	NA	Codel	0.54
CGGA_1041	primary	GBM	WHO IV	Male	3204	0	58	1	1	Wildtype	Non-codel	1.07
CGGA_1048	primary	A	WHO II	Female	703	0	27	0	1	Wildtype	Non-codel	11.75
CGGA_1051	primary	A	WHO II	Male	838	1	47	NA	NA	Wildtype	Codel	0.83
CGGA_1055	primary	AA	WHO III	Male	1611	1	43	1	1	Mutant	Non-codel	3.06
CGGA_1057	primary	A	WHO II	Female	1549	1	57	1	1	Wildtype	Non-codel	39.94
CGGA_1058	recurrence	rA	WHO II	Male	995	1	34	1	1	Mutant	Non-codel	3.82
CGGA_106	recurrence	rA	WHO II	Male	4697	0	30	0	1	Wildtype	Non-codel	11.83
CGGA_1063	primary	A	WHO II	Male	NA	NA	29	NA	NA	Mutant	NA	0.1
CGGA_1065	primary	O	WHO II	Female	3023	0	48	1	1	Mutant	Codel	0.71
CGGA_1066	primary	A	WHO II	Female	723	1	34	1	0	Mutant	Non-codel	15.63
CGGA_1069	recurrence	rA	WHO II	Male	NA	NA	47	NA	NA	Mutant	Non-codel	85.29
CGGA_107	recurrence	rAA	WHO III	Female	2156	1	38	0	0	Wildtype	Non-codel	21.89
CGGA_1075	primary	GBM	WHO IV	Male	398	1	72	1	1	Wildtype	Non-codel	28.43
CGGA_108	recurrence	rAA	WHO III	Male	366	1	44	1	1	Wildtype	Non-codel	26.04
CGGA_1082	primary	A	WHO II	Female	NA	NA	55	NA	NA	Mutant	Non-codel	0.98
CGGA_1086	primary	GBM	WHO IV	Female	1977	1	65	1	1	Wildtype	NA	3.87
CGGA_1087	primary	O	WHO II	Female	701	0	36	0	1	Mutant	Codel	0.47
CGGA_1097	primary	A	WHO II	Male	1378	1	30	1	1	Wildtype	Non-codel	3.67
CGGA_1100	primary	O	WHO II	Female	2925	0	61	1	1	Mutant	NA	0.44
CGGA_1101	primary	A	WHO II	Female	214	1	35	0	0	Wildtype	NA	0.07
CGGA_1103	primary	GBM	WHO IV	Female	585	1	35	1	1	Mutant	Non-codel	6.67
CGGA_1106	primary	GBM	WHO IV	Male	420	1	37	1	1	Wildtype	Non-codel	41.3
CGGA_1108	primary	AA	WHO III	Female	684	1	39	1	1	Wildtype	Non-codel	17.8
CGGA_1111	primary	AA	WHO III	Male	2696	1	45	1	1	Mutant	Non-codel	16.87
CGGA_112	primary	A	WHO II	Male	1534	1	17	1	1	Mutant	Non-codel	3.23
CGGA_1120	primary	AOA	WHO III	Female	422	1	58	1	1	Mutant	NA	0.59
CGGA_1121	recurrence	rAA	WHO III	Female	2889	0	29	1	1	Mutant	Non-codel	1.52
CGGA_1126	primary	AA	WHO III	Male	784	1	44	1	1	Mutant	Non-codel	3.87
CGGA_1127	primary	O	WHO II	Male	2630	1	33	1	1	NA	Codel	0.8
CGGA_1130	recurrence	rGBM	WHO IV	Female	402	1	23	1	0	Mutant	Non-codel	4.22
CGGA_1131	primary	AA	WHO III	Female	2862	0	46	1	1	Mutant	Non-codel	3.47
CGGA_1132	recurrence	rAO	WHO III	Female	2862	0	33	1	1	Mutant	Codel	0.48
CGGA_1134	primary	GBM	WHO IV	Female	59	1	56	0	1	Wildtype	Non-codel	86.2
CGGA_1135	primary	GBM	WHO IV	Male	1244	1	40	1	1	Wildtype	Non-codel	18.43
CGGA_1137	primary	AA	WHO III	Male	2848	0	58	1	1	Wildtype	NA	0.59
CGGA_1138	primary	GBM	WHO IV	Male	411	1	54	1	1	Wildtype	Non-codel	1.67
CGGA_1141	primary	AA	WHO III	Male	432	1	65	NA	NA	Wildtype	Non-codel	1.16
CGGA_1142	primary	GBM	WHO IV	Male	1005	1	60	1	1	Wildtype	Non-codel	4.36
CGGA_1144	primary	AA	WHO III	Female	2505	0	39	1	1	Wildtype	Non-codel	0.52
CGGA_1147	primary	A	WHO II	Male	2826	0	36	0	1	Mutant	Non-codel	0.43
CGGA_1148	primary	A	WHO II	Male	596	1	37	1	1	Mutant	Non-codel	6.43
CGGA_1152	primary	A	WHO II	Male	2812	0	13	1	1	Wildtype	Non-codel	38.35
CGGA_1154	recurrence	rAA	WHO III	Female	369	1	33	NA	NA	Mutant	Non-codel	5.05
CGGA_1155	primary	AA	WHO III	Male	1373	1	43	1	1	Mutant	Codel	1.7
CGGA_1156	primary	A	WHO II	Female	2805	0	41	1	0	Mutant	Non-codel	14.57
CGGA_1157	primary	A	WHO II	Male	727	1	64	1	1	Wildtype	Non-codel	2.21
CGGA_1158	primary	O	WHO II	Male	2799	0	39	1	1	Mutant	Codel	2.31
CGGA_1159	primary	A	WHO II	Male	2792	0	51	0	1	Mutant	Non-codel	1.32
CGGA_1161	primary	AA	WHO III	Male	2791	0	36	1	0	Mutant	Non-codel	0.47
CGGA_1162	primary	AOA	WHO III	Male	2785	0	39	1	1	NA	Codel	0.12
CGGA_1164	recurrence	rGBM	WHO IV	Female	1022	1	38	0	1	Mutant	Codel	1.09
CGGA_1169	primary	AA	WHO III	Male	1765	1	30	1	1	Mutant	Non-codel	1.8
CGGA_1172	primary	GBM	WHO IV	Female	2744	0	36	1	1	Mutant	Non-codel	8.27
CGGA_1178	recurrence	rAA	WHO III	Male	422	1	41	1	1	Mutant	Non-codel	0.61
CGGA_1181	primary	A	WHO II	Male	318	0	36	1	1	Mutant	Non-codel	2.99
CGGA_1183	primary	AA	WHO III	Female	408	1	25	1	1	Wildtype	Non-codel	7.18
CGGA_1184	recurrence	rAA	WHO III	Male	156	1	46	1	1	Mutant	Non-codel	1
CGGA_1185	recurrence	rAA	WHO III	Female	731	1	50	1	1	Wildtype	Non-codel	10.5
CGGA_1191	primary	AO	WHO III	Male	2695	0	53	0	0	Mutant	Codel	0.75
CGGA_1192	primary	A	WHO II	Female	2693	0	43	1	1	Mutant	Non-codel	12.45
CGGA_1195	primary	AA	WHO III	Male	476	1	43	0	0	Mutant	Non-codel	1.45
CGGA_1198	primary	O	WHO II	Male	2679	0	30	0	1	Mutant	NA	0.18
CGGA_120	recurrence	rGBM	WHO IV	Male	288	1	42	1	1	Wildtype	Non-codel	9.72
CGGA_1204	primary	O	WHO II	Male	2668	0	53	0	1	Mutant	Codel	1.34
CGGA_1205	primary	AA	WHO III	Female	929	1	59	1	1	Wildtype	NA	3.68
CGGA_1207	primary	AOA	WHO III	Female	2661	0	49	0	1	NA	Codel	0.33
CGGA_1208	recurrence	rGBM	WHO IV	Male	161	1	38	1	1	Wildtype	Non-codel	63.65
CGGA_1211	primary	O	WHO II	Male	2654	0	40	0	0	Mutant	Codel	7.71
CGGA_1212	primary	AA	WHO III	Male	2292	1	31	1	1	Mutant	Non-codel	1.83
CGGA_1223	primary	AA	WHO III	Male	682	1	42	1	1	Wildtype	Non-codel	11.17
CGGA_1226	primary	A	WHO II	Female	670	1	33	1	1	Wildtype	Non-codel	1.7
CGGA_1228	primary	A	WHO II	Male	2626	0	34	0	1	Wildtype	Non-codel	3.9
CGGA_1232	primary	AA	WHO III	Male	2067	1	39	1	1	Mutant	Non-codel	4.71
CGGA_1235	primary	AO	WHO III	Female	2616	0	32	0	1	Mutant	Non-codel	5.82
CGGA_1236	primary	GBM	WHO IV	Female	191	1	47	0	0	Wildtype	Non-codel	1.02
CGGA_1238	primary	A	WHO II	Female	2611	0	11	0	0	Wildtype	Non-codel	12.76
CGGA_1239	primary	O	WHO II	Female	2609	0	44	1	1	Mutant	Codel	1.44
CGGA_1248	recurrence	rGBM	WHO IV	Male	138	1	54	1	1	Wildtype	Non-codel	7.64
CGGA_1255	recurrence	rGBM	WHO IV	Male	118	1	49	1	1	Wildtype	Non-codel	27.2
CGGA_1256	primary	GBM	WHO IV	Female	2557	0	52	1	1	NA	Non-codel	4.56
CGGA_1257	recurrence	rGBM	WHO IV	Male	192	1	59	1	1	Wildtype	Non-codel	4.38
CGGA_1260	recurrence	rGBM	WHO IV	Male	177	1	32	1	1	Wildtype	Non-codel	6.45
CGGA_1262	recurrence	rGBM	WHO IV	Female	166	1	69	1	0	Wildtype	NA	7.87
CGGA_1264	primary	AO	WHO III	Female	2541	0	37	0	1	Mutant	Codel	2.59
CGGA_1269	primary	AO	WHO III	Female	2535	0	35	0	1	Mutant	Codel	2.98
CGGA_1273	recurrence	rAA	WHO III	Male	2438	0	64	1	1	Mutant	Non-codel	1.38
CGGA_1282	primary	GBM	WHO IV	Female	1116	1	33	1	1	Wildtype	Non-codel	4.34
CGGA_1286	primary	O	WHO II	Female	2518	0	52	1	1	Mutant	Codel	1.11
CGGA_1291	primary	AO	WHO III	Male	2422	0	41	1	1	NA	Codel	1.09
CGGA_1295	recurrence	rAA	WHO III	Male	310	1	40	1	1	Mutant	Non-codel	17.16
CGGA_1300	primary	AA	WHO III	Male	1793	1	35	1	1	Mutant	Non-codel	3.72
CGGA_1303	primary	AOA	WHO III	Female	2473	0	45	1	1	Mutant	NA	0.08
CGGA_1305	primary	AA	WHO III	Male	2493	0	43	1	1	Mutant	Non-codel	10.56
CGGA_1309	primary	AO	WHO III	Male	964	0	65	1	1	NA	Codel	0.83
CGGA_1311	recurrence	rAO	WHO III	Female	1080	1	29	1	1	Mutant	Codel	1.35
CGGA_1317	primary	OA	WHO II	Male	2476	0	45	0	1	Mutant	NA	0.28
CGGA_1318	primary	A	WHO II	Male	1497	0	39	1	0	Mutant	Non-codel	53.87
CGGA_1319	primary	AO	WHO III	Female	2473	0	42	1	1	Wildtype	Non-codel	0.21
CGGA_1321	primary	AA	WHO III	Male	702	1	46	1	1	Mutant	Non-codel	8.5
CGGA_1325	recurrence	rGBM	WHO IV	Male	NA	NA	20	0	NA	Wildtype	NA	2.88
CGGA_1326	primary	GBM	WHO IV	Male	322	1	45	1	0	Mutant	Non-codel	2.93
CGGA_1334	primary	A	WHO II	Female	146	1	33	1	1	Wildtype	Non-codel	8.64
CGGA_1335	primary	O	WHO II	Female	2451	0	43	0	1	Mutant	Codel	1.29
CGGA_1337	recurrence	rGBM	WHO IV	Male	2172	1	67	1	1	NA	Non-codel	2
CGGA_1339	primary	O	WHO II	Male	2444	0	41	0	1	Mutant	Codel	1.32
CGGA_1345	primary	O	WHO II	Male	2437	0	56	1	0	Mutant	Codel	2.99
CGGA_135	primary	AA	WHO III	Female	1924	1	41	1	0	Wildtype	Non-codel	35.61
CGGA_1350	primary	O	WHO II	Male	2431	0	36	0	1	Mutant	NA	0.31
CGGA_1353	primary	GBM	WHO IV	Male	1022	1	65	1	1	Wildtype	Non-codel	24.59
CGGA_1354	primary	GBM	WHO IV	Female	530	1	40	1	1	Wildtype	Non-codel	17.42
CGGA_1356	recurrence	rAA	WHO III	Male	948	1	52	0	1	Mutant	Non-codel	1.47
CGGA_1359	recurrence	rAA	WHO III	Male	343	1	21	1	1	Wildtype	Non-codel	11.29
CGGA_1361	primary	O	WHO II	Male	2416	0	40	1	1	Mutant	Non-codel	0.5
CGGA_1362	primary	AA	WHO III	Female	2416	0	64	1	1	Wildtype	Non-codel	0.78
CGGA_1365	primary	GBM	WHO IV	Male	253	1	55	1	1	Wildtype	NA	14.79
CGGA_1368	primary	O	WHO II	Male	2409	0	49	1	0	Mutant	NA	0.02
CGGA_1369	primary	AO	WHO III	Female	360	0	37	1	1	Mutant	Non-codel	1.03
CGGA_1371	primary	GBM	WHO IV	Male	2403	0	68	1	1	Wildtype	Non-codel	10.67
CGGA_1377	primary	AA	WHO III	Male	2392	0	28	1	1	Mutant	Non-codel	2.77
CGGA_1378	primary	GBM	WHO IV	Male	378	1	47	1	1	Wildtype	NA	2.37
CGGA_1380	primary	GBM	WHO IV	Male	291	1	46	1	1	Wildtype	Non-codel	4.03
CGGA_1382	primary	GBM	WHO IV	Male	284	1	57	1	1	Wildtype	Non-codel	5.58
CGGA_1383	recurrence	rAA	WHO III	Female	884	0	47	1	NA	Mutant	Codel	1.06
CGGA_1386	primary	AO	WHO III	Male	2382	0	34	1	1	NA	Codel	1.52
CGGA_1387	recurrence	rGBM	WHO IV	Male	90	1	41	1	1	Wildtype	Non-codel	18.99
CGGA_1389	primary	AO	WHO III	Female	1669	1	67	1	0	Mutant	Codel	0.46
CGGA_139	primary	GBM	WHO IV	Male	694	1	59	1	1	Mutant	Non-codel	0.76
CGGA_1390	recurrence	rAA	WHO III	Male	2050	0	50	1	1	Mutant	Non-codel	2.42
CGGA_1391	primary	GBM	WHO IV	Male	426	0	62	1	1	Wildtype	Non-codel	33.14
CGGA_1392	primary	GBM	WHO IV	Male	473	1	62	1	1	Wildtype	Non-codel	38.14
CGGA_1398	recurrence	rAA	WHO III	Male	554	1	43	1	1	Mutant	Non-codel	2.76
CGGA_1400	recurrence	rAO	WHO III	Female	2354	0	53	1	1	NA	Codel	0.73
CGGA_1401	primary	AA	WHO III	Male	1680	1	39	1	1	Mutant	Non-codel	3.97
CGGA_1402	primary	GBM	WHO IV	Male	2354	0	30	1	1	Wildtype	Non-codel	29.71
CGGA_1403	primary	GBM	WHO IV	Female	679	1	43	1	1	Wildtype	Non-codel	68.85
CGGA_1404	primary	AO	WHO III	Female	2353	0	56	1	0	Mutant	Codel	2.8
CGGA_1407	primary	AO	WHO III	Female	2340	0	29	0	1	Mutant	Codel	1.35
CGGA_1410	primary	GBM	WHO IV	Female	825	1	27	1	1	Wildtype	Non-codel	6.26
CGGA_1413	primary	AO	WHO III	Male	2339	0	35	1	1	Mutant	Codel	7.82
CGGA_1415	recurrence	rGBM	WHO IV	Female	2338	0	30	1	1	Wildtype	Non-codel	45.59
CGGA_1416	primary	AO	WHO III	Male	1933	1	42	0	0	Mutant	Codel	1.76
CGGA_1417	primary	AO	WHO III	Male	2332	0	56	1	1	Mutant	Codel	0.59
CGGA_1418	primary	GBM	WHO IV	Female	287	1	73	1	1	Wildtype	NA	2.62
CGGA_1419	recurrence	rGBM	WHO IV	Male	249	1	56	1	1	Wildtype	Non-codel	17.45
CGGA_1420	primary	GBM	WHO IV	Male	364	1	60	1	1	Wildtype	Non-codel	1.03
CGGA_1421	primary	AO	WHO III	Male	2318	0	35	1	1	NA	Non-codel	0.55
CGGA_1422	primary	GBM	WHO IV	Male	204	1	76	1	1	Wildtype	NA	1.71
CGGA_1424	primary	AO	WHO III	Female	2311	0	41	1	1	Mutant	NA	0.08
CGGA_1425	primary	GBM	WHO IV	Female	640	1	22	1	1	Wildtype	Codel	18.21
CGGA_1426	primary	GBM	WHO IV	Female	133	1	50	1	1	Wildtype	Non-codel	33.23
CGGA_1427	primary	OA	WHO II	Female	339	0	30	1	0	NA	Non-codel	0.63
CGGA_1429	recurrence	rGBM	WHO IV	Female	2304	0	40	1	1	Mutant	Codel	5.2
CGGA_1430	recurrence	rGBM	WHO IV	Female	162	1	28	1	1	Wildtype	Non-codel	21.65
CGGA_1431	primary	AA	WHO III	Male	2048	1	48	1	1	Mutant	Non-codel	1.08
CGGA_1433	primary	GBM	WHO IV	Female	394	1	72	1	1	Wildtype	Non-codel	100.67
CGGA_1434	recurrence	rAA	WHO III	Male	67	1	61	1	1	Wildtype	Non-codel	27.92
CGGA_1435	primary	AA	WHO III	Female	1657	1	46	1	0	Mutant	Non-codel	9.26
CGGA_1437	recurrence	rAA	WHO III	Male	1037	1	48	1	1	Wildtype	Non-codel	0.75
CGGA_1440	primary	O	WHO II	Female	2289	0	29	0	1	Mutant	Codel	1.68
CGGA_1441	primary	GBM	WHO IV	Male	1882	1	70	1	1	Wildtype	Non-codel	21.75
CGGA_1443	recurrence	rA	WHO II	Male	2284	0	41	1	NA	Wildtype	Non-codel	89.36
CGGA_1444	primary	GBM	WHO IV	Female	378	1	68	1	1	Wildtype	Non-codel	9.53
CGGA_1445	recurrence	rAA	WHO III	Male	2283	0	37	1	1	Wildtype	NA	0.27
CGGA_1446	primary	OA	WHO II	Male	2283	0	29	0	1	Mutant	NA	0.04
CGGA_1447	recurrence	rAA	WHO III	Male	308	1	48	1	1	Wildtype	NA	0.63
CGGA_1451	primary	GBM	WHO IV	Female	438	1	45	1	1	Wildtype	Non-codel	20.02
CGGA_1452	primary	GBM	WHO IV	Male	468	1	53	1	1	Wildtype	Non-codel	30.83
CGGA_1454	primary	A	WHO II	Female	2274	0	42	1	0	Wildtype	Non-codel	0.45
CGGA_1455	primary	O	WHO II	Male	2274	0	40	0	0	Mutant	NA	0.01
CGGA_1457	primary	GBM	WHO IV	Male	312	1	60	1	1	Wildtype	Non-codel	39.32
CGGA_1458	recurrence	rAO	WHO III	Female	127	1	54	1	1	Mutant	Codel	1.06
CGGA_1459	recurrence	rAA	WHO III	Male	503	1	55	1	1	Wildtype	Non-codel	9.52
CGGA_1461	primary	GBM	WHO IV	Female	226	1	60	1	1	Wildtype	Non-codel	50.33
CGGA_1462	primary	GBM	WHO IV	Male	174	1	49	1	1	Wildtype	Non-codel	47.58
CGGA_1463	primary	O	WHO II	Female	2252	0	69	1	0	Mutant	Codel	0.58
CGGA_1467	primary	GBM	WHO IV	Male	866	1	58	1	0	Mutant	NA	0.33
CGGA_1469	primary	AOA	WHO III	Male	2245	0	46	1	1	Mutant	NA	0.06
CGGA_1471	primary	A	WHO II	Male	2249	0	45	1	1	Mutant	Non-codel	4.93
CGGA_1472	primary	GBM	WHO IV	Male	1025	1	34	0	0	NA	Non-codel	1.35
CGGA_1473	recurrence	rAA	WHO III	Female	265	1	28	1	1	NA	Non-codel	6.94
CGGA_1474	primary	AO	WHO III	Female	333	0	50	1	1	Mutant	NA	0.27
CGGA_1476	primary	GBM	WHO IV	Female	299	1	53	0	0	Wildtype	Non-codel	3.64
CGGA_1477	primary	OA	WHO II	Male	1194	1	43	1	1	NA	Non-codel	0.82
CGGA_1478	primary	GBM	WHO IV	Female	542	1	72	1	1	Wildtype	Non-codel	33.96
CGGA_1480	recurrence	rGBM	WHO IV	Male	405	1	41	1	1	Wildtype	Non-codel	34.61
CGGA_1481	primary	GBM	WHO IV	Male	131	1	55	0	0	Wildtype	NA	1.94
CGGA_1482	primary	AO	WHO III	Male	2212	0	38	1	1	NA	Codel	0.91
CGGA_1486	primary	GBM	WHO IV	Male	184	1	45	1	1	Wildtype	NA	1.95
CGGA_1487	recurrence	rAA	WHO III	Female	520	1	49	1	1	Wildtype	Non-codel	5.8
CGGA_1488	primary	A	WHO II	Male	2206	0	31	0	0	Mutant	Non-codel	0.71
CGGA_1491	primary	GBM	WHO IV	Male	246	1	29	1	1	Mutant	Non-codel	2.3
CGGA_1492	recurrence	rGBM	WHO IV	Female	268	1	47	1	1	Wildtype	Non-codel	29.66
CGGA_1494	primary	GBM	WHO IV	Male	269	1	21	1	1	Wildtype	NA	0.27
CGGA_1496	recurrence	rGBM	WHO IV	Female	330	1	42	1	1	Mutant	Codel	3.79
CGGA_1497	primary	AA	WHO III	Female	1178	1	24	1	1	Mutant	Non-codel	5.85
CGGA_1498	primary	GBM	WHO IV	Male	NA	NA	69	NA	NA	Wildtype	NA	2.69
CGGA_1500	primary	GBM	WHO IV	Female	108	1	45	1	1	Wildtype	Non-codel	8.33
CGGA_1501	primary	GBM	WHO IV	Male	222	1	58	1	1	NA	Non-codel	3.71
CGGA_1502	primary	O	WHO II	Female	2185	0	27	0	0	Mutant	Codel	3.24
CGGA_1503	primary	GBM	WHO IV	Male	777	1	47	1	1	Wildtype	NA	11.13
CGGA_1504	primary	AA	WHO III	Female	2178	0	44	1	1	Mutant	Non-codel	2.58
CGGA_1505	recurrence	rGBM	WHO IV	Male	172	1	30	1	1	Mutant	Non-codel	55.87
CGGA_1507	recurrence	rGBM	WHO IV	Female	715	1	41	1	1	Wildtype	Non-codel	37.85
CGGA_1508	primary	AA	WHO III	Male	1049	1	39	0	0	Mutant	Non-codel	5.65
CGGA_1510	recurrence	rAA	WHO III	Male	271	1	40	1	1	Mutant	Non-codel	1.79
CGGA_1513	recurrence	rAO	WHO III	Female	2151	0	36	1	1	Mutant	Codel	1.33
CGGA_1514	primary	A	WHO II	Female	76	1	57	0	0	Wildtype	NA	1.52
CGGA_1516	primary	O	WHO II	Male	2150	0	46	1	1	Mutant	Codel	3.76
CGGA_1517	primary	O	WHO II	Male	2150	0	42	1	0	Mutant	Codel	0.58
CGGA_1518	primary	AA	WHO III	Female	411	1	19	1	1	Wildtype	Non-codel	9.4
CGGA_1520	recurrence	rGBM	WHO IV	Female	297	1	67	1	1	Wildtype	Non-codel	2.26
CGGA_1521	primary	GBM	WHO IV	Female	205	1	63	1	1	Wildtype	Non-codel	4.84
CGGA_1523	primary	A	WHO II	Male	2141	0	50	1	1	Mutant	Non-codel	19.02
CGGA_1524	recurrence	rAO	WHO III	Male	1004	1	36	1	1	Mutant	Codel	3.64
CGGA_1525	primary	AOA	WHO III	Male	1686	1	41	1	1	NA	Non-codel	0.25
CGGA_1526	primary	AO	WHO III	Male	2122	0	39	1	1	Mutant	Codel	1.87
CGGA_1527	primary	AA	WHO III	Male	1714	1	47	1	1	Mutant	Non-codel	1.95
CGGA_1528	primary	O	WHO II	Female	2117	0	27	1	0	Mutant	Codel	4.6
CGGA_1529	primary	GBM	WHO IV	Male	583	1	63	NA	NA	Wildtype	Non-codel	1.38
CGGA_1530	primary	AOA	WHO III	Male	2117	0	41	1	1	NA	Non-codel	2.32
CGGA_1531	primary	AA	WHO III	Male	NA	NA	36	NA	NA	Mutant	Non-codel	2.12
CGGA_1533	recurrence	rAA	WHO III	Female	1217	1	61	1	1	Wildtype	Non-codel	23.38
CGGA_1534	primary	GBM	WHO IV	Female	27	1	58	0	0	Mutant	Non-codel	4.64
CGGA_1535	recurrence	rGBM	WHO IV	Male	232	1	43	1	1	Mutant	Non-codel	59.04
CGGA_1536	primary	A	WHO II	Male	840	1	53	0	0	Mutant	Non-codel	2.84
CGGA_1537	primary	GBM	WHO IV	Male	97	1	73	0	0	Wildtype	Non-codel	23.1
CGGA_1538	recurrence	rGBM	WHO IV	Female	247	1	57	1	1	Wildtype	Non-codel	14.31
CGGA_1539	primary	GBM	WHO IV	Male	2088	0	61	1	1	Mutant	Non-codel	3.18
CGGA_1541	recurrence	rGBM	WHO IV	Female	67	1	50	1	1	Wildtype	Non-codel	11.39
CGGA_1542	primary	GBM	WHO IV	Male	184	0	26	1	1	Mutant	NA	0.15
CGGA_1543	primary	GBM	WHO IV	Male	723	1	57	1	0	Mutant	Non-codel	23.13
CGGA_1544	primary	AA	WHO III	Female	208	1	38	0	0	Mutant	Non-codel	0.43
CGGA_1546	primary	GBM	WHO IV	Male	223	1	56	0	1	Wildtype	Non-codel	166.72
CGGA_1548	primary	GBM	WHO IV	Male	1054	1	53	1	1	Wildtype	Non-codel	20.07
CGGA_1551	primary	GBM	WHO IV	Female	347	1	50	1	1	NA	Non-codel	21.13
CGGA_1552	primary	AO	WHO III	Male	2052	0	39	1	1	Mutant	Codel	1.45
CGGA_1553	recurrence	rAA	WHO III	Male	540	1	30	1	1	Mutant	Non-codel	2.5
CGGA_1554	recurrence	rAO	WHO III	Male	824	1	34	1	1	Mutant	Codel	25.87
CGGA_1557	primary	AO	WHO III	Male	2047	0	47	1	1	Mutant	Codel	1.71
CGGA_1558	recurrence	rGBM	WHO IV	Male	130	1	71	1	1	Wildtype	Non-codel	12.05
CGGA_1559	primary	GBM	WHO IV	Male	603	1	63	0	1	Mutant	Codel	3.58
CGGA_1560	primary	GBM	WHO IV	Female	459	1	35	1	1	Mutant	Non-codel	61.29
CGGA_1562	primary	AO	WHO III	Male	2045	0	51	1	0	Mutant	Codel	0.86
CGGA_1563	primary	A	WHO II	Female	2043	0	32	1	0	Wildtype	Non-codel	10.48
CGGA_1564	primary	GBM	WHO IV	Male	190	1	48	1	1	Wildtype	Non-codel	5.18
CGGA_1565	primary	AA	WHO III	Female	1417	0	23	0	0	Mutant	Non-codel	4.08
CGGA_1566	primary	AO	WHO III	Female	2040	0	43	1	1	Mutant	Codel	0.51
CGGA_1567	primary	AO	WHO III	Female	840	1	48	1	1	Mutant	Non-codel	2.22
CGGA_1568	primary	AA	WHO III	Female	345	0	26	0	0	NA	Non-codel	3.52
CGGA_1569	primary	AA	WHO III	Female	1406	0	27	0	0	Wildtype	Codel	0.5
CGGA_157	recurrence	rA	WHO II	Male	914	1	34	1	1	NA	Non-codel	1.82
CGGA_1571	primary	GBM	WHO IV	Female	412	0	43	1	1	Mutant	Non-codel	2.96
CGGA_1572	recurrence	rGBM	WHO IV	Female	160	1	60	1	1	Wildtype	Non-codel	3.14
CGGA_1575	recurrence	rAA	WHO III	Male	129	1	37	1	0	Mutant	Non-codel	69.94
CGGA_1579	primary	A	WHO II	Male	2018	0	37	0	0	Wildtype	Non-codel	0.48
CGGA_1580	primary	AA	WHO III	Female	1581	1	34	1	1	Mutant	Non-codel	4.07
CGGA_1583	primary	OA	WHO II	Female	1606	1	51	1	1	NA	Non-codel	0.87
CGGA_1586	primary	GBM	WHO IV	Female	232	1	55	1	1	Wildtype	Non-codel	130.47
CGGA_1587	primary	AA	WHO III	Female	750	1	30	0	0	Mutant	Non-codel	17.88
CGGA_1588	primary	AA	WHO III	Female	2003	0	24	0	0	Wildtype	Non-codel	4
CGGA_1589	recurrence	rA	WHO II	Male	342	1	49	1	1	Wildtype	Non-codel	1.06
CGGA_1591	recurrence	rAA	WHO III	Male	1133	1	54	1	1	Mutant	Non-codel	1.23
CGGA_1592	recurrence	rAO	WHO III	Male	1588	1	37	1	1	Mutant	Codel	8.05
CGGA_1594	recurrence	rA	WHO II	Male	480	0	25	0	1	NA	Non-codel	0.17
CGGA_1595	primary	GBM	WHO IV	Female	1983	0	34	1	1	NA	Non-codel	0.86
CGGA_1596	primary	GBM	WHO IV	Male	205	1	63	1	1	Wildtype	Non-codel	2.52
CGGA_1597	primary	GBM	WHO IV	Male	174	1	58	1	1	Wildtype	Non-codel	23.45
CGGA_1598	primary	AA	WHO III	Male	564	1	31	1	1	Wildtype	Non-codel	6.09
CGGA_1601	primary	GBM	WHO IV	Male	710	1	66	1	1	Wildtype	Non-codel	7.78
CGGA_1603	recurrence	rGBM	WHO IV	Male	356	1	18	1	1	Wildtype	Non-codel	13.07
CGGA_1604	recurrence	rGBM	WHO IV	Male	740	1	46	1	1	Mutant	Non-codel	12.26
CGGA_1605	recurrence	rGBM	WHO IV	Male	321	1	34	1	1	Wildtype	Non-codel	1.38
CGGA_1606	primary	AA	WHO III	Female	471	1	28	1	1	Wildtype	Non-codel	17.92
CGGA_1607	recurrence	rO	WHO II	Female	1333	1	35	1	1	Mutant	Codel	10.25
CGGA_1608	recurrence	rAA	WHO III	Male	1953	0	38	1	0	Mutant	Non-codel	8.67
CGGA_1610	recurrence	rAOA	WHO III	Male	1058	1	39	1	1	NA	Codel	1.61
CGGA_1611	recurrence	rGBM	WHO IV	Female	1158	1	30	1	1	Mutant	Non-codel	4.02
CGGA_1612	primary	GBM	WHO IV	Male	718	1	68	1	1	Wildtype	Non-codel	44.3
CGGA_1613	primary	GBM	WHO IV	Male	250	0	53	1	1	Wildtype	Non-codel	25.27
CGGA_1614	recurrence	rAA	WHO III	Male	1079	1	51	1	1	Mutant	Non-codel	4.28
CGGA_1615	recurrence	rGBM	WHO IV	Male	586	1	48	1	1	Wildtype	Codel	0.81
CGGA_1617	primary	O	WHO II	Female	1935	0	35	1	0	NA	Codel	0.26
CGGA_1618	primary	AA	WHO III	Male	1939	0	31	1	1	Mutant	Non-codel	0.52
CGGA_1619	primary	AA	WHO III	Male	766	1	44	1	1	Mutant	Non-codel	23.4
CGGA_1620	primary	AO	WHO III	Male	1932	0	51	1	1	Mutant	Codel	0.79
CGGA_1621	primary	A	WHO II	Female	1931	0	48	0	0	Mutant	Non-codel	2.3
CGGA_1623	primary	AA	WHO III	Female	1927	0	16	1	0	Wildtype	Non-codel	1.79
CGGA_1624	recurrence	rGBM	WHO IV	Female	87	1	27	1	1	Mutant	Non-codel	62.16
CGGA_1626	primary	GBM	WHO IV	Male	696	1	66	1	1	Wildtype	Non-codel	22.59
CGGA_1627	primary	AA	WHO III	Male	1921	0	37	1	1	Mutant	Non-codel	1.5
CGGA_1630	primary	O	WHO II	Male	1912	0	26	0	0	NA	Codel	0.42
CGGA_1631	recurrence	rGBM	WHO IV	Female	221	1	58	1	0	Wildtype	Non-codel	21.43
CGGA_1634	primary	GBM	WHO IV	Female	366	1	26	0	0	Wildtype	Non-codel	6.02
CGGA_1635	primary	GBM	WHO IV	Female	332	1	43	1	1	Wildtype	NA	0.02
CGGA_1640	primary	AOA	WHO III	Male	1886	0	55	1	1	NA	Non-codel	0.76
CGGA_1641	recurrence	rGBM	WHO IV	Female	291	1	57	1	1	Wildtype	Non-codel	3.5
CGGA_1642	primary	A	WHO II	Male	1885	0	48	1	0	Mutant	Non-codel	0.64
CGGA_1643	primary	GBM	WHO IV	Female	170	0	50	NA	NA	Wildtype	Non-codel	5.18
CGGA_1644	primary	GBM	WHO IV	Male	173	1	48	1	1	Wildtype	Non-codel	13.51
CGGA_1645	primary	AA	WHO III	Male	1857	0	59	1	1	Mutant	Non-codel	0.86
CGGA_1647	primary	O	WHO II	Male	1848	0	40	1	1	NA	Codel	0.11
CGGA_1648	primary	AOA	WHO III	Female	1747	0	45	1	1	NA	Codel	0.29
CGGA_1649	primary	O	WHO II	Male	1844	0	36	1	1	Mutant	Codel	0.29
CGGA_165	primary	A	WHO II	Male	183	0	34	1	0	NA	Non-codel	0.38
CGGA_1650	primary	GBM	WHO IV	Male	1283	1	36	1	1	Mutant	Non-codel	1.51
CGGA_1651	recurrence	rA	WHO II	Female	842	1	44	1	1	Mutant	Non-codel	0.3
CGGA_1653	primary	OA	WHO II	Female	1837	0	47	1	0	NA	Non-codel	0.61
CGGA_1654	primary	GBM	WHO IV	Male	NA	NA	61	NA	NA	Wildtype	Non-codel	5.79
CGGA_1655	primary	A	WHO II	Male	1209	0	48	1	0	Mutant	Non-codel	1.8
CGGA_1656	recurrence	rGBM	WHO IV	Male	149	1	56	1	1	Wildtype	Non-codel	64.17
CGGA_1657	primary	AOA	WHO III	Female	1835	0	20	0	0	NA	Non-codel	0.55
CGGA_1658	recurrence	rGBM	WHO IV	Female	1574	1	64	1	1	Wildtype	Non-codel	17.5
CGGA_1659	recurrence	rGBM	WHO IV	Male	387	1	24	1	1	Wildtype	Non-codel	21.5
CGGA_1660	primary	A	WHO II	Male	433	0	41	1	1	Wildtype	Codel	3.57
CGGA_1661	primary	AA	WHO III	Female	1829	0	42	1	1	NA	Non-codel	0.93
CGGA_1662	primary	O	WHO II	Female	1493	0	55	1	0	Mutant	Codel	1.2
CGGA_1663	recurrence	rGBM	WHO IV	Male	290	1	61	1	1	Wildtype	Non-codel	18.54
CGGA_1664	primary	O	WHO II	Female	1528	1	40	1	0	Mutant	Non-codel	0.88
CGGA_1666	primary	GBM	WHO IV	Male	249	1	60	1	1	Wildtype	NA	1.79
CGGA_1667	primary	AO	WHO III	Female	1800	0	40	1	1	Mutant	Codel	0.53
CGGA_1669	primary	AA	WHO III	Female	139	1	44	0	0	Wildtype	Non-codel	5.1
CGGA_1670	recurrence	rAA	WHO III	Female	365	1	30	1	1	Wildtype	Non-codel	9.76
CGGA_1671	primary	AA	WHO III	Female	1788	0	26	1	1	Mutant	Non-codel	3.74
CGGA_1672	primary	AOA	WHO III	Female	NA	NA	49	NA	NA	NA	Non-codel	0.42
CGGA_1673	primary	A	WHO II	Female	1781	0	23	0	0	Mutant	Non-codel	0.49
CGGA_1675	primary	AA	WHO III	Male	1774	0	38	1	1	Mutant	Non-codel	20.72
CGGA_1677	primary	A	WHO II	Female	NA	NA	39	NA	NA	NA	Non-codel	0.56
CGGA_1678	primary	GBM	WHO IV	Male	657	1	51	1	1	Wildtype	NA	1.86
CGGA_1679	primary	AO	WHO III	Female	1766	0	52	1	1	Mutant	Codel	0.16
CGGA_1680	primary	AA	WHO III	Male	596	1	45	1	1	Mutant	Non-codel	4.78
CGGA_1681	primary	GBM	WHO IV	Female	346	1	58	1	1	Wildtype	Codel	4.43
CGGA_1682	recurrence	rGBM	WHO IV	Male	345	1	67	1	1	Wildtype	Non-codel	15.11
CGGA_1684	primary	GBM	WHO IV	Male	NA	NA	51	NA	NA	Wildtype	Non-codel	22.44
CGGA_1685	recurrence	rAA	WHO III	Male	225	1	33	1	1	Mutant	Non-codel	3.27
CGGA_1686	primary	AA	WHO III	Male	745	1	27	0	1	Wildtype	Non-codel	0.82
CGGA_1687	primary	GBM	WHO IV	Male	1738	0	14	1	1	Wildtype	Non-codel	31.97
CGGA_1688	recurrence	rAA	WHO III	Female	51	1	51	1	1	Wildtype	Non-codel	8.22
CGGA_1689	primary	A	WHO II	Male	1738	0	45	1	0	Mutant	Non-codel	1.55
CGGA_1690	primary	GBM	WHO IV	Male	592	1	60	1	1	Wildtype	Non-codel	22.73
CGGA_1693	primary	AO	WHO III	Male	517	1	61	1	1	NA	Non-codel	0.76
CGGA_1694	primary	GBM	WHO IV	Male	624	1	55	1	1	Wildtype	Non-codel	32.29
CGGA_1695	recurrence	rAA	WHO III	Male	1714	0	45	1	1	Mutant	Non-codel	2.8
CGGA_1696	primary	AA	WHO III	Male	1205	0	72	1	1	Wildtype	NA	0.54
CGGA_1697	recurrence	rGBM	WHO IV	Female	89	1	47	NA	NA	Wildtype	Non-codel	6.89
CGGA_1698	primary	GBM	WHO IV	Female	388	1	55	0	0	Wildtype	Non-codel	59.21
CGGA_1699	primary	GBM	WHO IV	Female	1708	0	41	1	1	Mutant	NA	0.47
CGGA_1700	primary	AO	WHO III	Male	1696	0	49	1	1	Mutant	Codel	3.93
CGGA_1701	primary	AO	WHO III	Male	1696	0	44	1	1	Mutant	Codel	0.48
CGGA_1702	recurrence	rGBM	WHO IV	Female	168	1	29	1	1	Wildtype	Non-codel	18.77
CGGA_1703	primary	A	WHO II	Female	1592	0	30	1	1	Mutant	Non-codel	2.61
CGGA_1704	primary	A	WHO II	Female	1684	0	32	1	0	Wildtype	Non-codel	4.08
CGGA_1706	primary	GBM	WHO IV	Male	1688	0	60	1	1	Wildtype	Non-codel	51.58
CGGA_1708	primary	GBM	WHO IV	Female	1122	1	54	1	1	Wildtype	Non-codel	76.88
CGGA_1709	primary	GBM	WHO IV	Male	415	1	47	1	1	Wildtype	Non-codel	10.79
CGGA_1713	primary	GBM	WHO IV	Male	332	1	62	1	1	Wildtype	Non-codel	10.26
CGGA_1714	primary	AOA	WHO III	Female	1654	0	37	1	1	NA	Codel	3.66
CGGA_1715	primary	O	WHO II	Female	1653	0	12	0	0	Wildtype	Non-codel	35.99
CGGA_1716	recurrence	rAA	WHO III	Male	951	1	38	1	1	Mutant	Non-codel	131.6
CGGA_1718	primary	AA	WHO III	Female	1616	0	37	1	1	Mutant	Non-codel	2.72
CGGA_1720	primary	A	WHO II	Male	1614	0	35	1	1	Mutant	Non-codel	2.82
CGGA_1721	primary	AO	WHO III	Female	1614	0	46	1	1	NA	Codel	1.89
CGGA_1722	primary	GBM	WHO IV	Female	349	1	60	1	1	Wildtype	NA	1.75
CGGA_1723	primary	AO	WHO III	Female	1606	0	39	1	1	Mutant	Codel	0.77
CGGA_1725	primary	AO	WHO III	Female	1606	0	33	1	1	Mutant	Codel	3.53
CGGA_1727	primary	GBM	WHO IV	Male	1600	0	48	1	1	Mutant	Non-codel	0.92
CGGA_1728	primary	GBM	WHO IV	Male	917	1	45	1	1	Mutant	Non-codel	17.04
CGGA_1729	recurrence	rGBM	WHO IV	Male	244	1	52	1	1	Wildtype	Non-codel	3.21
CGGA_1731	primary	AA	WHO III	Female	1596	0	45	1	1	Mutant	Non-codel	3.11
CGGA_1735	primary	GBM	WHO IV	Male	813	1	54	1	1	Wildtype	Non-codel	0.92
CGGA_1736	primary	GBM	WHO IV	Female	938	1	57	1	1	Wildtype	Non-codel	53.58
CGGA_1737	primary	AO	WHO III	Male	1572	0	33	1	1	Mutant	Codel	0.64
CGGA_1738	primary	AA	WHO III	Male	469	1	49	1	1	Wildtype	Non-codel	4.79
CGGA_1739	recurrence	rAA	WHO III	Male	515	1	45	1	1	Mutant	Non-codel	8.82
CGGA_1740	primary	GBM	WHO IV	Female	363	1	50	0	0	Wildtype	Non-codel	1.8
CGGA_1743	primary	AA	WHO III	Female	1361	1	47	0	0	Mutant	Non-codel	0.45
CGGA_1744	primary	GBM	WHO IV	Male	1556	0	51	1	1	NA	Non-codel	29.82
CGGA_1745	primary	AOA	WHO III	Female	1549	0	45	1	1	Mutant	NA	0.15
CGGA_1747	primary	AOA	WHO III	Female	293	1	27	1	1	NA	Non-codel	3.43
CGGA_1749	primary	GBM	WHO IV	Female	401	1	44	1	1	Wildtype	Non-codel	9.17
CGGA_1750	primary	GBM	WHO IV	Female	250	1	52	1	1	Wildtype	Non-codel	2.42
CGGA_1758	primary	GBM	WHO IV	Female	414	1	45	1	1	Wildtype	Non-codel	11.64
CGGA_1760	recurrence	rA	WHO II	Male	459	1	51	1	1	Wildtype	Non-codel	11.36
CGGA_1764	primary	GBM	WHO IV	Male	710	1	33	1	1	Mutant	Non-codel	9.94
CGGA_1767	primary	GBM	WHO IV	Male	86	1	63	0	0	Wildtype	NA	1.3
CGGA_1769	primary	GBM	WHO IV	Female	1474	0	49	1	1	Wildtype	Non-codel	0.45
CGGA_1770	recurrence	rGBM	WHO IV	Female	267	1	43	0	1	Mutant	Non-codel	7.38
CGGA_1771	recurrence	rAA	WHO III	Male	1068	1	38	1	1	Mutant	Non-codel	0.5
CGGA_1773	recurrence	rGBM	WHO IV	Female	104	1	46	1	1	Wildtype	Non-codel	22.6
CGGA_1776	recurrence	rGBM	WHO IV	Male	259	1	23	1	1	Wildtype	Non-codel	6.1
CGGA_1780	primary	GBM	WHO IV	Female	1446	0	57	1	1	Wildtype	NA	2.55
CGGA_1785	recurrence	rGBM	WHO IV	Male	329	1	34	1	1	Mutant	Non-codel	4.92
CGGA_1786	recurrence	rAO	WHO III	Female	1437	0	54	1	1	Mutant	Codel	0.48
CGGA_1791	primary	AA	WHO III	Male	855	1	55	1	1	Wildtype	NA	0.42
CGGA_1807	primary	GBM	WHO IV	Female	247	1	65	NA	NA	Wildtype	Non-codel	7.53
CGGA_1809	primary	AO	WHO III	Male	343	1	27	1	1	Wildtype	Non-codel	0.94
CGGA_1811	recurrence	rGBM	WHO IV	Male	304	1	64	1	1	Wildtype	Non-codel	22.27
CGGA_1812	primary	GBM	WHO IV	Male	780	1	65	NA	NA	Wildtype	Non-codel	37.17
CGGA_1814	recurrence	rGBM	WHO IV	Female	221	1	46	1	1	Wildtype	Non-codel	23.03
CGGA_1815	recurrence	rGBM	WHO IV	Female	185	1	45	1	1	Wildtype	Non-codel	26.55
CGGA_1817	primary	GBM	WHO IV	Female	399	1	72	1	1	Wildtype	Non-codel	5.94
CGGA_1819	primary	GBM	WHO IV	Male	1323	0	55	1	1	Wildtype	Non-codel	59.54
CGGA_1820	recurrence	rGBM	WHO IV	Female	77	1	52	1	1	Wildtype	Non-codel	17.2
CGGA_1826	primary	GBM	WHO IV	Female	44	1	70	0	0	Wildtype	Non-codel	8.94
CGGA_1829	primary	A	WHO II	Male	801	0	23	0	0	Wildtype	Non-codel	1.41
CGGA_1833	primary	GBM	WHO IV	Female	494	1	60	1	1	Wildtype	Non-codel	40.08
CGGA_1840	primary	GBM	WHO IV	Female	1179	0	58	1	1	Wildtype	Non-codel	1.59
CGGA_1850	primary	A	WHO II	Male	750	0	29	0	1	Mutant	Non-codel	1.03
CGGA_1854	primary	AA	WHO III	Male	1246	0	36	1	1	Mutant	Non-codel	2.37
CGGA_1857	recurrence	rGBM	WHO IV	Male	157	1	46	1	1	Wildtype	Non-codel	32.98
CGGA_1862	primary	AA	WHO III	Male	110	1	40	1	1	Wildtype	Non-codel	23.36
CGGA_1863	recurrence	rAO	WHO III	Female	1214	0	50	1	1	Mutant	Codel	0.97
CGGA_1865	recurrence	rGBM	WHO IV	Female	89	1	45	0	0	Wildtype	Non-codel	10.39
CGGA_1866	primary	GBM	WHO IV	Male	127	1	68	1	1	Wildtype	Non-codel	6.25
CGGA_1870	primary	GBM	WHO IV	Male	1176	0	62	1	1	Mutant	Codel	0.87
CGGA_1875	primary	A	WHO II	Female	1178	0	22	1	1	Wildtype	Non-codel	23.37
CGGA_1877	recurrence	rAO	WHO III	Male	NA	NA	35	NA	NA	Mutant	Codel	1.14
CGGA_1880	recurrence	rAA	WHO III	Female	1168	0	37	0	0	Mutant	Non-codel	2.62
CGGA_1882	primary	AO	WHO III	Male	1155	0	33	0	0	Mutant	Codel	0.96
CGGA_1886	recurrence	rGBM	WHO IV	Male	338	1	31	1	1	Wildtype	Non-codel	13.74
CGGA_1899	recurrence	rGBM	WHO IV	Male	176	1	45	1	1	Wildtype	Non-codel	7.19
CGGA_1901	primary	GBM	WHO IV	Male	540	1	60	1	1	Wildtype	Non-codel	27.91
CGGA_1902	primary	A	WHO II	Male	1103	0	33	0	0	Mutant	Non-codel	5.02
CGGA_1903	primary	AOA	WHO III	Female	1098	0	24	1	1	NA	Codel	1.19
CGGA_1906	recurrence	rAA	WHO III	Male	1054	1	57	1	1	Mutant	Non-codel	5.25
CGGA_1908	recurrence	rGBM	WHO IV	Female	298	1	42	1	1	Wildtype	Non-codel	18.09
CGGA_1911	recurrence	rGBM	WHO IV	Male	1075	0	15	1	1	Wildtype	Non-codel	35.39
CGGA_1912	recurrence	rGBM	WHO IV	Male	507	1	48	1	1	NA	Non-codel	7.8
CGGA_1916	primary	GBM	WHO IV	Female	NA	0	33	0	0	Mutant	Non-codel	3.2
CGGA_1939	recurrence	rA	WHO II	Male	NA	NA	31	1	1	NA	Non-codel	0.25
CGGA_194	recurrence	rAO	WHO III	Female	2304	1	43	1	0	Mutant	Codel	1.21
CGGA_1946	recurrence	rGBM	WHO IV	Female	142	1	51	1	1	Wildtype	Non-codel	22.55
CGGA_1953	recurrence	rGBM	WHO IV	Male	73	1	47	1	1	Wildtype	Non-codel	8.69
CGGA_1955	recurrence	rGBM	WHO IV	Male	457	1	30	1	1	NA	Non-codel	2.1
CGGA_1972	recurrence	rGBM	WHO IV	Male	915	0	47	NA	NA	Wildtype	Non-codel	19.48
CGGA_1976	recurrence	rGBM	WHO IV	Female	73	1	53	1	1	Wildtype	Non-codel	34.21
CGGA_1985	recurrence	rGBM	WHO IV	Male	380	1	41	NA	NA	Mutant	Non-codel	3.43
CGGA_1994	recurrence	rAO	WHO III	Female	862	0	32	NA	NA	Mutant	Non-codel	1.12
CGGA_2002	recurrence	rA	WHO II	Male	572	1	40	1	1	Mutant	Non-codel	1.39
CGGA_2003	recurrence	rGBM	WHO IV	Male	827	0	40	1	1	Mutant	Non-codel	4.25
CGGA_2006	recurrence	rAA	WHO III	Male	626	1	43	1	1	Mutant	Non-codel	124.48
CGGA_2008	recurrence	rGBM	WHO IV	Male	44	1	56	NA	NA	Wildtype	Non-codel	5.13
CGGA_2013	recurrence	rA	WHO II	Male	139	1	41	1	NA	Mutant	Codel	0.77
CGGA_2024	recurrence	rGBM	WHO IV	Female	328	1	19	1	NA	Wildtype	Non-codel	0.57
CGGA_2038	recurrence	rGBM	WHO IV	Male	NA	1	44	NA	NA	Mutant	Non-codel	2.21
CGGA_2039	recurrence	rGBM	WHO IV	Male	NA	NA	28	NA	NA	Wildtype	Non-codel	0.83
CGGA_2046	recurrence	rAA	WHO III	Male	251	1	46	1	1	Mutant	Non-codel	6.13
CGGA_2047	recurrence	rGBM	WHO IV	Female	598	1	64	NA	1	Wildtype	Non-codel	5.24
CGGA_2053	recurrence	rGBM	WHO IV	Male	640	0	55	0	1	Wildtype	Codel	0.65
CGGA_2056	recurrence	rGBM	WHO IV	Female	628	0	41	1	1	Mutant	Non-codel	11.36
CGGA_2062	recurrence	rGBM	WHO IV	Female	41	1	63	1	1	Mutant	Non-codel	9.87
CGGA_2075	recurrence	rGBM	WHO IV	Male	266	1	63	1	1	Wildtype	Non-codel	46.68
CGGA_2078	recurrence	rGBM	WHO IV	Female	280	1	61	1	1	Wildtype	Non-codel	30.44
CGGA_2079	recurrence	rAO	WHO III	Male	573	0	45	1	1	Mutant	Codel	1.99
CGGA_2081	recurrence	rAO	WHO III	Female	571	0	39	1	0	Mutant	Codel	0.77
CGGA_2082	recurrence	rGBM	WHO IV	Male	NA	NA	41	1	1	Wildtype	Non-codel	22.84
CGGA_2088	recurrence	rGBM	WHO IV	Female	NA	NA	30	1	1	Wildtype	Non-codel	21.56
CGGA_2106	recurrence	rGBM	WHO IV	Female	501	0	39	NA	NA	Mutant	Codel	2.26
CGGA_2115	recurrence	rGBM	WHO IV	Female	171	1	31	1	1	Wildtype	Non-codel	1.08
CGGA_2121	recurrence	rA	WHO II	Female	346	1	41	1	1	Mutant	Non-codel	16.21
CGGA_2129	recurrence	rAA	WHO III	Male	439	0	48	0	0	Mutant	Non-codel	7.06
CGGA_265	recurrence	rA	WHO II	Male	3959	0	43	1	1	Mutant	Non-codel	7.69
CGGA_279	recurrence	rAA	WHO III	Female	1314	1	49	1	1	Mutant	Non-codel	20.12
CGGA_28	primary	A	WHO II	Male	1103	1	25	1	0	Mutant	Codel	0.55
CGGA_288	recurrence	rO	WHO II	Male	1057	1	49	1	0	Mutant	Codel	13.51
CGGA_290	primary	O	WHO II	Female	4390	0	37	1	0	Mutant	Codel	1.19
CGGA_320	primary	O	WHO II	Male	3005	1	31	1	1	Mutant	Codel	1.21
CGGA_336	recurrence	rAO	WHO III	Female	2549	1	57	1	1	Mutant	Codel	6.23
CGGA_358	recurrence	rAA	WHO III	Female	122	1	30	0	0	Mutant	Non-codel	2.88
CGGA_362	recurrence	rA	WHO II	Female	1680	0	39	0	NA	Mutant	Codel	47.16
CGGA_369	recurrence	rA	WHO II	Male	4271	0	33	1	0	Mutant	Non-codel	1.04
CGGA_406	recurrence	rAA	WHO III	Female	90	1	24	0	0	Mutant	Non-codel	2.19
CGGA_42	primary	A	WHO II	Male	2832	1	38	1	1	Mutant	Codel	4.18
CGGA_420	recurrence	rAO	WHO III	Female	3514	0	39	1	1	Mutant	Codel	1.19
CGGA_457	recurrence	rAA	WHO III	Male	75	1	32	0	0	Mutant	Non-codel	1.42
CGGA_474	primary	AO	WHO III	Male	2029	0	NA	1	1	Wildtype	Non-codel	6.16
CGGA_482	primary	O	WHO II	Male	2511	1	45	1	1	Mutant	Codel	3.84
CGGA_487	recurrence	rGBM	WHO IV	Male	156	1	46	1	1	Wildtype	Non-codel	15.38
CGGA_492	recurrence	rAA	WHO III	Male	652	0	27	1	1	Wildtype	Non-codel	16.31
CGGA_503	primary	A	WHO II	Male	4084	0	51	1	1	Mutant	Non-codel	0.75
CGGA_507	recurrence	rAA	WHO III	Female	302	1	53	0	1	Mutant	Non-codel	0.97
CGGA_509	primary	GBM	WHO IV	Male	623	1	38	1	1	Wildtype	Non-codel	7.8
CGGA_521	primary	AA	WHO III	Male	514	1	32	1	1	Wildtype	Non-codel	12.45
CGGA_530	recurrence	rGBM	WHO IV	Female	506	1	41	0	1	Wildtype	Non-codel	46.12
CGGA_554	recurrence	rAOA	WHO III	Female	134	1	46	1	0	NA	Non-codel	1.13
CGGA_568	recurrence	rGBM	WHO IV	Male	285	1	14	0	1	Wildtype	Non-codel	7.48
CGGA_583	primary	A	WHO II	Female	3107	1	36	1	0	Mutant	NA	0.08
CGGA_619	recurrence	rA	WHO II	Male	550	1	40	1	0	Wildtype	Non-codel	1.07
CGGA_621	recurrence	rAA	WHO III	Male	1347	0	40	1	1	Mutant	Non-codel	1.38
CGGA_625	recurrence	rAO	WHO III	Female	2465	1	33	0	0	Mutant	Codel	2.64
CGGA_634	primary	AA	WHO III	Female	2633	1	35	1	1	Mutant	Non-codel	0.49
CGGA_652	recurrence	rAA	WHO III	Male	476	1	42	1	1	Mutant	Non-codel	1.45
CGGA_663	primary	A	WHO II	Female	3880	0	29	1	0	Mutant	Non-codel	0.55
CGGA_703	recurrence	rAO	WHO III	Female	1355	1	31	1	1	Mutant	Non-codel	58.31
CGGA_705	primary	AA	WHO III	Male	1507	1	41	1	0	Mutant	Non-codel	4
CGGA_707	primary	O	WHO II	Female	3299	1	39	1	1	Mutant	Codel	0.61
CGGA_720	recurrence	rA	WHO II	Female	1258	1	46	1	0	Mutant	Non-codel	1.18
CGGA_721	primary	A	WHO II	Male	2552	1	45	1	1	Mutant	Non-codel	0.85
CGGA_724	recurrence	rA	WHO II	Male	3817	0	32	0	0	Mutant	Non-codel	0.72
CGGA_730	recurrence	rO	WHO II	Female	2118	1	51	1	0	Mutant	Codel	5.09
CGGA_763	recurrence	rAA	WHO III	Male	319	0	52	1	0	Wildtype	Non-codel	0.53
CGGA_777	recurrence	rGBM	WHO IV	Male	146	1	46	1	0	Wildtype	Non-codel	23.81
CGGA_780	recurrence	rAO	WHO III	Female	923	1	64	0	1	Wildtype	Non-codel	0.67
CGGA_799	recurrence	rAO	WHO III	Male	1868	1	53	1	1	Mutant	Codel	0.54
CGGA_809	primary	A	WHO II	Male	1252	1	26	1	1	Mutant	Non-codel	1.47
CGGA_810	recurrence	rAO	WHO III	Male	551	1	20	1	1	Wildtype	Non-codel	55.12
CGGA_825	recurrence	rAA	WHO III	Male	836	1	36	1	1	Mutant	Non-codel	4.85
CGGA_831	primary	GBM	WHO IV	Female	546	1	55	1	1	Wildtype	Non-codel	21.31
CGGA_846	recurrence	rA	WHO II	Female	2991	0	39	0	1	Wildtype	Non-codel	2
CGGA_852	primary	AA	WHO III	Male	169	1	40	1	0	Wildtype	Non-codel	3.76
CGGA_861	primary	AA	WHO III	Male	893	1	29	0	0	Wildtype	Non-codel	5.08
CGGA_862	recurrence	rA	WHO II	Male	1046	0	30	0	NA	Mutant	Non-codel	0.55
CGGA_863	primary	A	WHO II	Female	2073	1	42	1	0	Wildtype	Non-codel	0.6
CGGA_867	recurrence	rAA	WHO III	Female	367	1	40	0	0	Mutant	Non-codel	6.72
CGGA_869	recurrence	rGBM	WHO IV	Female	537	0	36	NA	NA	Wildtype	Non-codel	117.35
CGGA_881	recurrence	rAA	WHO III	Female	252	1	23	1	1	Wildtype	Non-codel	9.32
CGGA_882	recurrence	rAA	WHO III	Male	1008	0	30	1	0	Mutant	Non-codel	0.65
CGGA_883	recurrence	rA	WHO II	Female	1016	0	39	0	NA	Mutant	Non-codel	0.97
CGGA_887	recurrence	rAO	WHO III	Male	1011	0	25	0	NA	Wildtype	Non-codel	1
CGGA_888	recurrence	rAO	WHO III	Male	669	1	29	1	1	Mutant	Codel	0.64
CGGA_889	primary	A	WHO II	Male	3613	0	23	1	1	Mutant	Non-codel	0.52
CGGA_890	primary	AA	WHO III	Male	2982	1	39	1	1	Mutant	Non-codel	1.2
CGGA_901	primary	AA	WHO III	Male	929	1	40	NA	1	Mutant	Non-codel	1.82
CGGA_903	primary	AA	WHO III	Female	1455	1	27	1	0	Mutant	Non-codel	7.69
CGGA_D19	recurrence	rO	WHO II	Female	297	1	64	1	1	Mutant	Codel	2.93
CGGA_D28	primary	AA	WHO III	Male	860	1	25	1	0	Mutant	Non-codel	0.69
CGGA_D49	recurrence	NA	NA	Female	NA	NA	32	NA	NA	Mutant	Codel	4.51
CGGA_D50	recurrence	rO	WHO II	Male	782	1	30	0	0	Mutant	Codel	6.08
CGGA_D53	recurrence	rGBM	WHO IV	Male	NA	NA	30	NA	NA	Wildtype	Non-codel	4.48
CGGA_J50	recurrence	rOA	WHO II	Male	1693	1	27	1	1	Mutant	NA	2.15
CGGA_J73	primary	AO	WHO III	Female	1134	1	34	1	1	Mutant	NA	0.87
CGGA_P100	primary	GBM	WHO IV	Male	268	1	67	NA	NA	Wildtype	Non-codel	17.86
CGGA_P102	primary	GBM	WHO IV	Male	1269	1	30	1	1	Mutant	Non-codel	25.43
CGGA_P103	primary	O	WHO II	Male	1283	0	34	1	0	Mutant	Codel	1.18
CGGA_P104	recurrence	rAOA	WHO III	Female	167	1	36	1	1	Mutant	NA	0.57
CGGA_P106	recurrence	rGBM	WHO IV	Male	71	1	24	1	1	Wildtype	Non-codel	31.97
CGGA_P107	primary	A	WHO II	Male	NA	NA	26	NA	NA	Mutant	Non-codel	12.27
CGGA_P108	primary	AA	WHO III	Female	1276	0	30	1	1	Wildtype	Non-codel	4.17
CGGA_P109	recurrence	rGBM	WHO IV	Male	407	1	35	1	1	Mutant	Non-codel	137.57
CGGA_P11	primary	A	WHO II	Female	433	0	38	NA	NA	Mutant	Non-codel	4.9
CGGA_P110	primary	AO	WHO III	Female	800	1	56	1	1	Wildtype	Non-codel	20.67
CGGA_P111	primary	O	WHO II	Female	1270	0	44	1	0	Mutant	Codel	1.54
CGGA_P112	primary	GBM	WHO IV	Male	834	1	65	1	1	Wildtype	Non-codel	2.04
CGGA_P113	primary	A	WHO II	Male	1340	0	32	1	0	Wildtype	Non-codel	0.91
CGGA_P114	primary	O	WHO II	Male	NA	1	32	1	NA	Mutant	Codel	3.69
CGGA_P115	primary	A	WHO II	Male	1262	0	25	1	0	Wildtype	NA	1.55
CGGA_P116	primary	GBM	WHO IV	Male	305	1	58	1	NA	Wildtype	NA	1
CGGA_P121	primary	A	WHO II	Male	1244	0	39	1	0	Wildtype	Non-codel	0.49
CGGA_P122	recurrence	rO	WHO II	Male	1274	0	43	1	1	Mutant	Codel	5.52
CGGA_P128	primary	A	WHO II	Male	1223	0	41	1	0	Mutant	Non-codel	1.02
CGGA_P13	primary	O	WHO II	Female	1569	0	40	0	0	Mutant	Codel	1.15
CGGA_P131	primary	AO	WHO III	Female	1233	0	45	1	1	Mutant	Codel	1.83
CGGA_P132	primary	O	WHO II	Male	1240	0	42	1	0	Mutant	Codel	4.18
CGGA_P136	primary	GBM	WHO IV	Female	842	1	41	1	1	Wildtype	NA	0.44
CGGA_P137	primary	A	WHO II	Male	1164	0	42	1	1	Mutant	Non-codel	2.37
CGGA_P142	primary	AO	WHO III	Male	1195	0	45	1	1	Mutant	Codel	5.54
CGGA_P143	primary	GBM	WHO IV	Female	261	1	66	1	1	Wildtype	Non-codel	89.84
CGGA_P144	primary	AA	WHO III	Male	1196	0	44	1	1	Mutant	Non-codel	4.6
CGGA_P145	primary	A	WHO II	Male	308	1	53	1	0	Mutant	Non-codel	1.46
CGGA_P146	recurrence	rA	WHO II	Male	344	0	31	1	1	Mutant	Non-codel	3.02
CGGA_P147	primary	A	WHO II	Male	863	1	52	1	0	Mutant	Non-codel	28.86
CGGA_P15	primary	GBM	WHO IV	Male	723	1	49	1	1	NA	Non-codel	1.72
CGGA_P150	primary	A	WHO II	Male	349	0	34	1	0	Mutant	Non-codel	4.2
CGGA_P151	primary	A	WHO II	Female	1219	0	46	1	1	Mutant	Non-codel	3.61
CGGA_P153	primary	A	WHO II	Male	1122	0	45	0	0	Mutant	NA	0.1
CGGA_P154	primary	GBM	WHO IV	Male	NA	NA	50	NA	NA	Mutant	NA	0.21
CGGA_P155	primary	A	WHO II	Male	1121	0	50	1	0	Wildtype	Non-codel	4.32
CGGA_P156	primary	O	WHO II	Male	1126	0	30	0	0	Mutant	Codel	1.34
CGGA_P157	primary	AA	WHO III	Female	470	1	55	1	1	Wildtype	Non-codel	7.73
CGGA_P158	primary	OA	WHO II	Male	1148	0	27	1	0	Mutant	NA	0.14
CGGA_P159	primary	AA	WHO III	Male	211	1	59	0	0	Wildtype	Non-codel	2.32
CGGA_P16	primary	GBM	WHO IV	Male	447	0	38	NA	NA	Mutant	Codel	15.23
CGGA_P160	primary	GBM	WHO IV	Female	219	1	72	1	1	Wildtype	Non-codel	98.68
CGGA_P163	recurrence	rAO	WHO III	Female	855	1	45	1	1	Mutant	Non-codel	8.77
CGGA_P164	primary	GBM	WHO IV	Male	1190	0	27	1	1	Wildtype	NA	0.17
CGGA_P165	primary	AOA	WHO III	Female	598	1	51	1	1	Mutant	NA	0.21
CGGA_P17	primary	AO	WHO III	Male	1561	0	30	1	1	Mutant	Codel	2.53
CGGA_P172	primary	AA	WHO III	Male	1107	0	33	1	1	Mutant	NA	0.19
CGGA_P173	primary	A	WHO II	Male	1086	0	31	1	0	Mutant	Non-codel	4.68
CGGA_P174	primary	O	WHO II	Male	1120	0	31	1	1	Mutant	Codel	2.58
CGGA_P175	recurrence	rGBM	WHO IV	Male	183	1	45	1	1	Wildtype	NA	2.19
CGGA_P176	primary	O	WHO II	Female	804	0	32	1	0	Mutant	Codel	0.75
CGGA_P177	primary	A	WHO II	Male	1080	0	43	1	0	Wildtype	Non-codel	9.06
CGGA_P178	primary	GBM	WHO IV	Female	1080	0	52	1	1	Wildtype	NA	0.34
CGGA_P179	primary	A	WHO II	Female	1092	0	53	1	1	Mutant	Non-codel	1.13
CGGA_P18	primary	AA	WHO III	Male	387	1	40	0	1	Mutant	Non-codel	3.21
CGGA_P180	primary	GBM	WHO IV	Male	260	1	47	1	1	Mutant	NA	1.87
CGGA_P181	primary	AA	WHO III	Female	238	1	21	NA	NA	Wildtype	Non-codel	3.45
CGGA_P182	recurrence	rGBM	WHO IV	Female	1150	0	58	1	1	Wildtype	Non-codel	125.39
CGGA_P183	primary	AO	WHO III	Male	1150	0	58	1	1	Mutant	Codel	1.09
CGGA_P185	recurrence	rAA	WHO III	Female	502	1	41	1	1	Mutant	Non-codel	3
CGGA_P19	primary	A	WHO II	Male	1555	0	39	1	0	Mutant	Non-codel	2.21
CGGA_P199	recurrence	rGBM	WHO IV	Male	203	1	66	0	0	Wildtype	Non-codel	36.66
CGGA_P20	primary	A	WHO II	Female	1554	0	58	1	0	Mutant	Non-codel	1
CGGA_P205	primary	GBM	WHO IV	Male	583	1	66	1	1	Wildtype	NA	2.2
CGGA_P21	primary	A	WHO II	Male	1553	0	25	1	1	Mutant	Non-codel	5.47
CGGA_P22	primary	GBM	WHO IV	Male	406	1	62	1	1	Wildtype	Non-codel	3.77
CGGA_P23	primary	AA	WHO III	Female	392	1	62	1	1	Wildtype	NA	0.11
CGGA_P25	primary	GBM	WHO IV	Male	147	1	64	1	1	Wildtype	NA	6.78
CGGA_P265	primary	AA	WHO III	Male	779	1	36	1	1	Wildtype	NA	1.59
CGGA_P266	primary	AA	WHO III	Female	253	1	28	1	1	Wildtype	NA	1.34
CGGA_P269	recurrence	rAO	WHO III	Female	511	1	47	1	1	Wildtype	Codel	10.23
CGGA_P27	primary	A	WHO II	Female	413	0	37	1	0	Mutant	Non-codel	1.3
CGGA_P270	recurrence	rA	WHO II	Male	322	1	33	1	1	Mutant	Non-codel	2.55
CGGA_P271	primary	A	WHO II	Male	1014	0	42	1	0	Mutant	NA	0.06
CGGA_P279	recurrence	rAO	WHO III	Female	972	0	47	1	1	Mutant	Codel	1.19
CGGA_P28	primary	GBM	WHO IV	Male	107	1	61	0	0	Wildtype	Non-codel	45.34
CGGA_P280	recurrence	rGBM	WHO IV	Female	979	0	52	1	1	Wildtype	Non-codel	0.96
CGGA_P283	recurrence	rGBM	WHO IV	Male	968	0	38	1	1	Wildtype	Non-codel	9.21
CGGA_P286	recurrence	rO	WHO II	Female	658	0	57	NA	NA	Mutant	Codel	1.94
CGGA_P29	recurrence	rAOA	WHO III	Female	103	1	22	0	1	Mutant	NA	0.47
CGGA_P295	recurrence	rGBM	WHO IV	Male	273	1	46	1	1	Wildtype	Non-codel	5.36
CGGA_P298	recurrence	rAO	WHO III	Female	634	0	50	1	0	Mutant	Codel	1.27
CGGA_P3	recurrence	rAOA	WHO III	Male	1757	0	32	1	0	Mutant	NA	0.45
CGGA_P30	primary	A	WHO II	Male	404	1	48	1	1	Wildtype	Non-codel	7.55
CGGA_P306	recurrence	rO	WHO II	Male	895	0	49	1	NA	Mutant	Codel	1.45
CGGA_P308	recurrence	rAA	WHO III	Male	563	1	38	1	1	Mutant	Non-codel	1.26
CGGA_P31	primary	A	WHO II	Male	1514	0	42	0	1	Wildtype	Non-codel	21.85
CGGA_P310	recurrence	rAA	WHO III	Female	224	1	47	NA	NA	NA	Codel	0.28
CGGA_P311	recurrence	rA	WHO II	Male	884	0	36	NA	NA	Mutant	Non-codel	62.14
CGGA_P314	recurrence	rAO	WHO III	Female	875	0	34	0	0	Mutant	Codel	3.49
CGGA_P315	recurrence	rA	WHO II	Female	451	1	47	1	0	Mutant	Non-codel	0.68
CGGA_P316	recurrence	rA	WHO II	Male	567	0	44	1	0	NA	Non-codel	0.61
CGGA_P319	recurrence	rAA	WHO III	Male	868	0	37	1	NA	Mutant	Non-codel	9.83
CGGA_P326	recurrence	rAA	WHO III	Female	854	0	48	0	0	Mutant	Non-codel	3.26
CGGA_P328	recurrence	rAA	WHO III	Female	580	1	54	1	NA	Mutant	Non-codel	30.42
CGGA_P335	recurrence	rGBM	WHO IV	Male	840	0	42	NA	NA	Mutant	Codel	4.33
CGGA_P337	recurrence	rAO	WHO III	Female	689	1	61	NA	NA	Mutant	Codel	13.64
CGGA_P338	recurrence	rO	WHO II	Male	838	0	51	1	NA	Wildtype	Non-codel	6.05
CGGA_P346	recurrence	rA	WHO II	Male	522	0	42	NA	NA	Mutant	Non-codel	22.99
CGGA_P356	recurrence	rA	WHO II	Female	569	1	22	NA	NA	Mutant	Non-codel	4.27
CGGA_P358	recurrence	rA	WHO II	Male	808	0	44	NA	1	Mutant	Non-codel	14.65
CGGA_P364	recurrence	rAA	WHO III	Female	495	1	41	1	NA	Mutant	Non-codel	15.84
CGGA_P385	recurrence	rGBM	WHO IV	Male	754	0	22	NA	NA	Wildtype	Non-codel	4.93
CGGA_P388	recurrence	rAA	WHO III	Female	293	1	37	NA	NA	Mutant	Non-codel	8.77
CGGA_P392	recurrence	rA	WHO II	Male	741	0	35	0	1	Mutant	Codel	1.87
CGGA_P399	recurrence	rO	WHO II	Female	732	0	41	NA	NA	Mutant	Codel	1.8
CGGA_P401	recurrence	rGBM	WHO IV	Male	788	1	31	NA	NA	Mutant	Non-codel	19.86
CGGA_P411	recurrence	rGBM	WHO IV	Female	440	1	47	1	1	Mutant	Non-codel	25.79
CGGA_P415	recurrence	rGBM	WHO IV	Female	195	1	56	NA	NA	Wildtype	Non-codel	68.37
CGGA_P416	recurrence	rAO	WHO III	Male	709	0	29	NA	NA	Mutant	Codel	1.19
CGGA_P421	recurrence	rAA	WHO III	Male	308	1	26	NA	NA	Mutant	Non-codel	15.45
CGGA_P422	primary	O	WHO II	Female	731	0	41	NA	NA	Mutant	Codel	2.86
CGGA_P437	primary	AO	WHO III	Female	662	0	47	1	NA	Mutant	Codel	1.08
CGGA_P438	recurrence	rAO	WHO III	Male	662	0	41	NA	NA	Mutant	Codel	3.45
CGGA_P439	recurrence	rA	WHO II	Male	661	0	45	1	1	Mutant	Non-codel	26.03
CGGA_P446	recurrence	rAO	WHO III	Female	646	0	47	1	1	Mutant	Codel	0.75
CGGA_P461	recurrence	rAA	WHO III	Male	626	0	28	NA	NA	Mutant	Non-codel	2.92
CGGA_P468	primary	AO	WHO III	Female	611	0	42	NA	NA	Mutant	Codel	1.23
CGGA_P483	recurrence	rAA	WHO III	Male	299	1	41	NA	NA	Wildtype	Non-codel	2.89
CGGA_P492	recurrence	rO	WHO II	Female	575	0	44	NA	NA	Mutant	Codel	4.97
CGGA_P499	recurrence	rGBM	WHO IV	Female	NA	NA	69	NA	NA	Wildtype	Non-codel	20.91
CGGA_P5	recurrence	rAA	WHO III	Female	378	1	45	1	1	Mutant	Non-codel	22.91
CGGA_P500	recurrence	rO	WHO II	Female	567	0	34	1	1	Mutant	Codel	1.8
CGGA_P501	recurrence	rA	WHO II	Male	563	0	27	NA	NA	Mutant	Non-codel	2.91
CGGA_P505	recurrence	rA	WHO II	Male	561	0	34	NA	NA	Mutant	Non-codel	0.93
CGGA_P508	recurrence	rAA	WHO III	Male	555	0	40	NA	NA	Mutant	Non-codel	3.04
CGGA_P510	recurrence	rAO	WHO III	Male	549	0	42	NA	NA	Mutant	Non-codel	23.31
CGGA_P512	recurrence	rGBM	WHO IV	Male	535	0	23	NA	NA	Wildtype	Non-codel	28.19
CGGA_P520	recurrence	rAO	WHO III	Female	521	0	44	NA	NA	Mutant	Codel	3.66
CGGA_P568	recurrence	rAO	WHO III	Female	218	1	23	0	0	Mutant	Codel	2.79
CGGA_P585	recurrence	rGBM	WHO IV	Male	431	0	50	NA	NA	Wildtype	Non-codel	189.93
CGGA_P594	recurrence	rAA	WHO III	Male	84	1	40	NA	NA	Wildtype	Non-codel	32.47
CGGA_P596	recurrence	rGBM	WHO IV	Female	411	0	60	NA	NA	Mutant	Codel	1.39
CGGA_P604	recurrence	rAA	WHO III	Female	262	1	15	0	0	Wildtype	Non-codel	2.27
CGGA_P609	primary	GBM	WHO IV	Female	380	0	19	0	0	Wildtype	Non-codel	13.65
CGGA_P610	recurrence	rGBM	WHO IV	Male	373	0	62	0	0	Wildtype	NA	1.99
CGGA_P615	recurrence	rO	WHO II	Male	NA	NA	40	0	0	Mutant	Codel	1.1
CGGA_P619	recurrence	rGBM	WHO IV	Female	354	0	66	NA	NA	Wildtype	Non-codel	20.37
CGGA_P623	primary	AA	WHO III	Male	NA	NA	52	NA	NA	Mutant	Non-codel	13.97
CGGA_P625	recurrence	rGBM	WHO IV	Female	161	1	46	NA	NA	Mutant	Non-codel	12.43
CGGA_P633	recurrence	rAA	WHO III	Female	327	0	40	1	1	Mutant	Non-codel	2.65
CGGA_P7	recurrence	rGBM	WHO IV	Male	110	1	45	1	0	Wildtype	Non-codel	141.28
CGGA_P83	primary	A	WHO II	Female	1330	0	28	1	1	Mutant	Non-codel	5.95
CGGA_P84	primary	A	WHO II	Female	1326	0	40	1	0	Mutant	Non-codel	4.68
CGGA_P86	primary	O	WHO II	Female	1326	0	34	1	0	Mutant	Codel	1.04
CGGA_P87	recurrence	rGBM	WHO IV	Male	240	1	32	1	1	Mutant	Non-codel	9.1
CGGA_P89	recurrence	rGBM	WHO IV	Male	294	1	42	1	1	Wildtype	Non-codel	193.26
CGGA_P93	primary	A	WHO II	Female	1310	0	45	0	0	Mutant	Non-codel	9.1
CGGA_P98	recurrence	rAA	WHO III	Male	317	1	44	1	1	Mutant	Non-codel	1.55
CGGA_P99	recurrence	rGBM	WHO IV	Male	679	0	52	1	1	Mutant	Non-codel	2.1
