# Supplementary material for: Prognostic Significance and Gene Co-Expression Network of PLAU and PLAUR in Gliomas
Source: Front Oncol. 2022 Jan 11;11:602321. doi: 10.3389/fonc.2021.602321 (PMC8787124; doi:10.3389/fonc.2021.602321)
Supplement: Supplementary Table 2 — Clinical characteristics with PLAUR(CGGA). [file Table_2.xlsx]

## Sheet: Sheet1
CGGA_ID	PRS_type	Histology	Grade	Gender	OS	Censor	Age	Radio_status	Chemo_status	IDH_mutation_status	h1p19q_codeletion_status	profile_values
CGGA_P401	Recurrent	rGBM	WHO IV	Male	788	1	31	NA	NA	Mutant	Non-codel	29.16
CGGA_P147	Primary	A	WHO II	Male	863	1	52	1	0	Mutant	Non-codel	23.22
CGGA_P510	Recurrent	rAO	WHO III	Male	549	0	42	NA	NA	Mutant	Non-codel	44.85
CGGA_P392	Recurrent	rA	WHO II	Male	741	0	35	0	1	Mutant	Codel	1.81
CGGA_P156	Primary	O	WHO II	Male	1126	0	30	0	0	Mutant	Codel	1.54
CGGA_474	Primary	AO	WHO III	Male	2029	0	NA	1	1	Wildtype	Non-codel	22.16
CGGA_1422	Primary	GBM	WHO IV	Male	204	1	76	1	1	Wildtype	NA	6.32
CGGA_1537	Primary	GBM	WHO IV	Male	97	1	73	0	0	Wildtype	Non-codel	14.42
CGGA_1075	Primary	GBM	WHO IV	Male	398	1	72	1	1	Wildtype	Non-codel	25.48
CGGA_1696	Primary	AA	WHO III	Male	1205	0	72	1	1	Wildtype	NA	1.69
CGGA_1558	Recurrent	rGBM	WHO IV	Male	130	1	71	1	1	Wildtype	Non-codel	12.63
CGGA_1441	Primary	GBM	WHO IV	Male	1882	1	70	1	1	Wildtype	Non-codel	47.25
CGGA_1498	Primary	GBM	WHO IV	Male	NA	NA	69	NA	NA	Wildtype	NA	11.7
CGGA_1371	Primary	GBM	WHO IV	Male	2403	0	68	1	1	Wildtype	Non-codel	22.97
CGGA_1612	Primary	GBM	WHO IV	Male	718	1	68	1	1	Wildtype	Non-codel	45.51
CGGA_1866	Primary	GBM	WHO IV	Male	127	1	68	1	1	Wildtype	Non-codel	17.28
CGGA_1337	Recurrent	rGBM	WHO IV	Male	2172	1	67	1	1	NA	Non-codel	5.88
CGGA_1682	Recurrent	rGBM	WHO IV	Male	345	1	67	1	1	Wildtype	Non-codel	16.96
CGGA_P100	Primary	GBM	WHO IV	Male	268	1	67	NA	NA	Wildtype	Non-codel	12.85
CGGA_1601	Primary	GBM	WHO IV	Male	710	1	66	1	1	Wildtype	Non-codel	44.38
CGGA_1626	Primary	GBM	WHO IV	Male	696	1	66	1	1	Wildtype	Non-codel	37.29
CGGA_P199	Recurrent	rGBM	WHO IV	Male	203	1	66	0	0	Wildtype	Non-codel	40.81
CGGA_P205	Primary	GBM	WHO IV	Male	583	1	66	1	1	Wildtype	NA	4.96
CGGA_1141	Primary	AA	WHO III	Male	432	1	65	NA	NA	Wildtype	Non-codel	3.74
CGGA_1309	Primary	AO	WHO III	Male	964	0	65	1	1	NA	Codel	1.62
CGGA_1353	Primary	GBM	WHO IV	Male	1022	1	65	1	1	Wildtype	Non-codel	16.21
CGGA_1812	Primary	GBM	WHO IV	Male	780	1	65	NA	NA	Wildtype	Non-codel	21.87
CGGA_P112	Primary	GBM	WHO IV	Male	834	1	65	1	1	Wildtype	Non-codel	4.65
CGGA_1157	Primary	A	WHO II	Male	727	1	64	1	1	Wildtype	Non-codel	3.15
CGGA_1273	Recurrent	rAA	WHO III	Male	2438	0	64	1	1	Mutant	Non-codel	2.39
CGGA_1811	Recurrent	rGBM	WHO IV	Male	304	1	64	1	1	Wildtype	Non-codel	36.97
CGGA_P25	Primary	GBM	WHO IV	Male	147	1	64	1	1	Wildtype	NA	20.67
CGGA_1529	Primary	GBM	WHO IV	Male	583	1	63	NA	NA	Wildtype	Non-codel	2.03
CGGA_1559	Primary	GBM	WHO IV	Male	603	1	63	0	1	Mutant	Codel	3.66
CGGA_1596	Primary	GBM	WHO IV	Male	205	1	63	1	1	Wildtype	Non-codel	8.77
CGGA_1767	Primary	GBM	WHO IV	Male	86	1	63	0	0	Wildtype	NA	4.95
CGGA_2075	Recurrent	rGBM	WHO IV	Male	266	1	63	1	1	Wildtype	Non-codel	76.8
CGGA_1391	Primary	GBM	WHO IV	Male	426	0	62	1	1	Wildtype	Non-codel	12.29
CGGA_1392	Primary	GBM	WHO IV	Male	473	1	62	1	1	Wildtype	Non-codel	91.88
CGGA_1713	Primary	GBM	WHO IV	Male	332	1	62	1	1	Wildtype	Non-codel	6.91
CGGA_1870	Primary	GBM	WHO IV	Male	1176	0	62	1	1	Mutant	Codel	1.12
CGGA_P22	Primary	GBM	WHO IV	Male	406	1	62	1	1	Wildtype	Non-codel	8.14
CGGA_P610	Recurrent	rGBM	WHO IV	Male	373	0	62	0	0	Wildtype	NA	6.53
CGGA_1434	Recurrent	rAA	WHO III	Male	67	1	61	1	1	Wildtype	Non-codel	38.34
CGGA_1539	Primary	GBM	WHO IV	Male	2088	0	61	1	1	Mutant	Non-codel	5.18
CGGA_1654	Primary	GBM	WHO IV	Male	NA	NA	61	NA	NA	Wildtype	Non-codel	33.28
CGGA_1663	Recurrent	rGBM	WHO IV	Male	290	1	61	1	1	Wildtype	Non-codel	78.96
CGGA_1693	Primary	AO	WHO III	Male	517	1	61	1	1	NA	Non-codel	5.67
CGGA_P28	Primary	GBM	WHO IV	Male	107	1	61	0	0	Wildtype	Non-codel	27.75
CGGA_1142	Primary	GBM	WHO IV	Male	1005	1	60	1	1	Wildtype	Non-codel	9.55
CGGA_1420	Primary	GBM	WHO IV	Male	364	1	60	1	1	Wildtype	Non-codel	2.84
CGGA_1457	Primary	GBM	WHO IV	Male	312	1	60	1	1	Wildtype	Non-codel	11.88
CGGA_1666	Primary	GBM	WHO IV	Male	249	1	60	1	1	Wildtype	NA	5.51
CGGA_1690	Primary	GBM	WHO IV	Male	592	1	60	1	1	Wildtype	Non-codel	21.83
CGGA_1706	Primary	GBM	WHO IV	Male	1688	0	60	1	1	Wildtype	Non-codel	175.25
CGGA_1901	Primary	GBM	WHO IV	Male	540	1	60	1	1	Wildtype	Non-codel	48.31
CGGA_1257	Recurrent	rGBM	WHO IV	Male	192	1	59	1	1	Wildtype	Non-codel	8.46
CGGA_139	Primary	GBM	WHO IV	Male	694	1	59	1	1	Mutant	Non-codel	1.91
CGGA_1645	Primary	AA	WHO III	Male	1857	0	59	1	1	Mutant	Non-codel	1.73
CGGA_P159	Primary	AA	WHO III	Male	211	1	59	0	0	Wildtype	Non-codel	4.22
CGGA_1041	Primary	GBM	WHO IV	Male	3204	0	58	1	1	Wildtype	Non-codel	3.64
CGGA_1137	Primary	AA	WHO III	Male	2848	0	58	1	1	Wildtype	NA	0.3
CGGA_1467	Primary	GBM	WHO IV	Male	866	1	58	1	0	Mutant	NA	1.05
CGGA_1501	Primary	GBM	WHO IV	Male	222	1	58	1	1	NA	Non-codel	9.97
CGGA_1597	Primary	GBM	WHO IV	Male	174	1	58	1	1	Wildtype	Non-codel	32.55
CGGA_P116	Primary	GBM	WHO IV	Male	305	1	58	1	NA	Wildtype	NA	4.1
CGGA_P183	Primary	AO	WHO III	Male	1150	0	58	1	1	Mutant	Codel	1.65
CGGA_1382	Primary	GBM	WHO IV	Male	284	1	57	1	1	Wildtype	Non-codel	14.63
CGGA_1543	Primary	GBM	WHO IV	Male	723	1	57	1	0	Mutant	Non-codel	27.2
CGGA_1906	Recurrent	rAA	WHO III	Male	1054	1	57	1	1	Mutant	Non-codel	4.82
CGGA_103	Primary	AA	WHO III	Male	1188	1	56	1	0	Mutant	Non-codel	2.48
CGGA_1345	Primary	O	WHO II	Male	2437	0	56	1	0	Mutant	Codel	18.81
CGGA_1417	Primary	AO	WHO III	Male	2332	0	56	1	1	Mutant	Codel	1.53
CGGA_1419	Recurrent	rGBM	WHO IV	Male	249	1	56	1	1	Wildtype	Non-codel	11.76
CGGA_1546	Primary	GBM	WHO IV	Male	223	1	56	0	1	Wildtype	Non-codel	80.81
CGGA_1656	Recurrent	rGBM	WHO IV	Male	149	1	56	1	1	Wildtype	Non-codel	7.45
CGGA_2008	Recurrent	rGBM	WHO IV	Male	44	1	56	NA	NA	Wildtype	Non-codel	30.53
CGGA_1365	Primary	GBM	WHO IV	Male	253	1	55	1	1	Wildtype	NA	17.33
CGGA_1459	Recurrent	rAA	WHO III	Male	503	1	55	1	1	Wildtype	Non-codel	14.12
CGGA_1481	Primary	GBM	WHO IV	Male	131	1	55	0	0	Wildtype	NA	4.48
CGGA_1640	Primary	AOA	WHO III	Male	1886	0	55	1	1	NA	Non-codel	1.76
CGGA_1694	Primary	GBM	WHO IV	Male	624	1	55	1	1	Wildtype	Non-codel	15.46
CGGA_1791	Primary	AA	WHO III	Male	855	1	55	1	1	Wildtype	NA	1
CGGA_1819	Primary	GBM	WHO IV	Male	1323	0	55	1	1	Wildtype	Non-codel	9.96
CGGA_2053	Recurrent	rGBM	WHO IV	Male	640	0	55	0	1	Wildtype	Codel	6.1
CGGA_1138	Primary	GBM	WHO IV	Male	411	1	54	1	1	Wildtype	Non-codel	20.48
CGGA_1248	Recurrent	rGBM	WHO IV	Male	138	1	54	1	1	Wildtype	Non-codel	8.81
CGGA_1591	Recurrent	rAA	WHO III	Male	1133	1	54	1	1	Mutant	Non-codel	1.14
CGGA_1735	Primary	GBM	WHO IV	Male	813	1	54	1	1	Wildtype	Non-codel	1.54
CGGA_1191	Primary	AO	WHO III	Male	2695	0	53	0	0	Mutant	Codel	2.13
CGGA_1204	Primary	O	WHO II	Male	2668	0	53	0	1	Mutant	Codel	1.83
CGGA_1452	Primary	GBM	WHO IV	Male	468	1	53	1	1	Wildtype	Non-codel	63.16
CGGA_1536	Primary	A	WHO II	Male	840	1	53	0	0	Mutant	Non-codel	3.34
CGGA_1548	Primary	GBM	WHO IV	Male	1054	1	53	1	1	Wildtype	Non-codel	20.91
CGGA_1613	Primary	GBM	WHO IV	Male	250	0	53	1	1	Wildtype	Non-codel	60.15
CGGA_799	Recurrent	rAO	WHO III	Male	1868	1	53	1	1	Mutant	Codel	1.05
CGGA_P145	Primary	A	WHO II	Male	308	1	53	1	0	Mutant	Non-codel	5.91
CGGA_1356	Recurrent	rAA	WHO III	Male	948	1	52	0	1	Mutant	Non-codel	4.97
CGGA_1729	Recurrent	rGBM	WHO IV	Male	244	1	52	1	1	Wildtype	Non-codel	7.94
CGGA_763	Recurrent	rAA	WHO III	Male	319	0	52	1	0	Wildtype	Non-codel	3.08
CGGA_P623	Primary	AA	WHO III	Male	NA	NA	52	NA	NA	Mutant	Non-codel	13.46
CGGA_P99	Recurrent	rGBM	WHO IV	Male	679	0	52	1	1	Mutant	Non-codel	4.37
CGGA_1159	Primary	A	WHO II	Male	2792	0	51	0	1	Mutant	Non-codel	7.95
CGGA_1562	Primary	AO	WHO III	Male	2045	0	51	1	0	Mutant	Codel	3.26
CGGA_1614	Recurrent	rAA	WHO III	Male	1079	1	51	1	1	Mutant	Non-codel	3.81
CGGA_1620	Primary	AO	WHO III	Male	1932	0	51	1	1	Mutant	Codel	1.76
CGGA_1678	Primary	GBM	WHO IV	Male	657	1	51	1	1	Wildtype	NA	4.8
CGGA_1684	Primary	GBM	WHO IV	Male	NA	NA	51	NA	NA	Wildtype	Non-codel	35.8
CGGA_1744	Primary	GBM	WHO IV	Male	1556	0	51	1	1	NA	Non-codel	82.33
CGGA_1760	Recurrent	rA	WHO II	Male	459	1	51	1	1	Wildtype	Non-codel	15.26
CGGA_503	Primary	A	WHO II	Male	4084	0	51	1	1	Mutant	Non-codel	3.86
CGGA_P338	Recurrent	rO	WHO II	Male	838	0	51	1	NA	Wildtype	Non-codel	9.71
CGGA_1018	Recurrent	rO	WHO II	Male	2527	1	50	1	1	Mutant	Codel	1.26
CGGA_1390	Recurrent	rAA	WHO III	Male	2050	0	50	1	1	Mutant	Non-codel	5.65
CGGA_1523	Primary	A	WHO II	Male	2141	0	50	1	1	Mutant	Non-codel	3.18
CGGA_P154	Primary	GBM	WHO IV	Male	NA	NA	50	NA	NA	Mutant	NA	0.91
CGGA_P155	Primary	A	WHO II	Male	1121	0	50	1	0	Wildtype	Non-codel	2.76
CGGA_P585	Recurrent	rGBM	WHO IV	Male	431	0	50	NA	NA	Wildtype	Non-codel	55.76
CGGA_1255	Recurrent	rGBM	WHO IV	Male	118	1	49	1	1	Wildtype	Non-codel	57.61
CGGA_1368	Primary	O	WHO II	Male	2409	0	49	1	0	Mutant	NA	0.51
CGGA_1462	Primary	GBM	WHO IV	Male	174	1	49	1	1	Wildtype	Non-codel	48.84
CGGA_1589	Recurrent	rA	WHO II	Male	342	1	49	1	1	Wildtype	Non-codel	2.64
CGGA_1700	Primary	AO	WHO III	Male	1696	0	49	1	1	Mutant	Codel	5.82
CGGA_1738	Primary	AA	WHO III	Male	469	1	49	1	1	Wildtype	Non-codel	2.47
CGGA_288	Recurrent	rO	WHO II	Male	1057	1	49	1	0	Mutant	Codel	9.86
CGGA_P15	Primary	GBM	WHO IV	Male	723	1	49	1	1	NA	Non-codel	5.53
CGGA_P306	Recurrent	rO	WHO II	Male	895	0	49	1	NA	Mutant	Codel	1.73
CGGA_1431	Primary	AA	WHO III	Male	2048	1	48	1	1	Mutant	Non-codel	3.46
CGGA_1437	Recurrent	rAA	WHO III	Male	1037	1	48	1	1	Wildtype	Non-codel	2.89
CGGA_1447	Recurrent	rAA	WHO III	Male	308	1	48	1	1	Wildtype	NA	1.05
CGGA_1564	Primary	GBM	WHO IV	Male	190	1	48	1	1	Wildtype	Non-codel	16.78
CGGA_1615	Recurrent	rGBM	WHO IV	Male	586	1	48	1	1	Wildtype	Codel	9.34
CGGA_1642	Primary	A	WHO II	Male	1885	0	48	1	0	Mutant	Non-codel	3.63
CGGA_1644	Primary	GBM	WHO IV	Male	173	1	48	1	1	Wildtype	Non-codel	17.98
CGGA_1655	Primary	A	WHO II	Male	1209	0	48	1	0	Mutant	Non-codel	2.63
CGGA_1727	Primary	GBM	WHO IV	Male	1600	0	48	1	1	Mutant	Non-codel	3.6
CGGA_1912	Recurrent	rGBM	WHO IV	Male	507	1	48	1	1	NA	Non-codel	79.49
CGGA_2129	Recurrent	rAA	WHO III	Male	439	0	48	0	0	Mutant	Non-codel	4.87
CGGA_P30	Primary	A	WHO II	Male	404	1	48	1	1	Wildtype	Non-codel	35.72
CGGA_1051	Primary	A	WHO II	Male	838	1	47	NA	NA	Wildtype	Codel	1.43
CGGA_1069	Recurrent	rA	WHO II	Male	NA	NA	47	NA	NA	Mutant	Non-codel	113.8
CGGA_1378	Primary	GBM	WHO IV	Male	378	1	47	1	1	Wildtype	NA	3.51
CGGA_1503	Primary	GBM	WHO IV	Male	777	1	47	1	1	Wildtype	NA	13.94
CGGA_1527	Primary	AA	WHO III	Male	1714	1	47	1	1	Mutant	Non-codel	11
CGGA_1557	Primary	AO	WHO III	Male	2047	0	47	1	1	Mutant	Codel	6.72
CGGA_1709	Primary	GBM	WHO IV	Male	415	1	47	1	1	Wildtype	Non-codel	33.72
CGGA_1953	Recurrent	rGBM	WHO IV	Male	73	1	47	1	1	Wildtype	Non-codel	19.36
CGGA_1972	Recurrent	rGBM	WHO IV	Male	915	0	47	NA	NA	Wildtype	Non-codel	44.42
CGGA_P180	Primary	GBM	WHO IV	Male	260	1	47	1	1	Mutant	NA	8.91
CGGA_1184	Recurrent	rAA	WHO III	Male	156	1	46	1	1	Mutant	Non-codel	3.8
CGGA_1321	Primary	AA	WHO III	Male	702	1	46	1	1	Mutant	Non-codel	19.28
CGGA_1380	Primary	GBM	WHO IV	Male	291	1	46	1	1	Wildtype	Non-codel	7.39
CGGA_1469	Primary	AOA	WHO III	Male	2245	0	46	1	1	Mutant	NA	0.21
CGGA_1516	Primary	O	WHO II	Male	2150	0	46	1	1	Mutant	Codel	2.73
CGGA_1604	Recurrent	rGBM	WHO IV	Male	740	1	46	1	1	Mutant	Non-codel	12.73
CGGA_1857	Recurrent	rGBM	WHO IV	Male	157	1	46	1	1	Wildtype	Non-codel	30.1
CGGA_2046	Recurrent	rAA	WHO III	Male	251	1	46	1	1	Mutant	Non-codel	12.04
CGGA_487	Recurrent	rGBM	WHO IV	Male	156	1	46	1	1	Wildtype	Non-codel	16.98
CGGA_777	Recurrent	rGBM	WHO IV	Male	146	1	46	1	0	Wildtype	Non-codel	20.36
CGGA_P295	Recurrent	rGBM	WHO IV	Male	273	1	46	1	1	Wildtype	Non-codel	19.3
CGGA_1010	Primary	A	WHO II	Male	246	1	45	1	1	Mutant	NA	1.23
CGGA_1012	Recurrent	rO	WHO II	Male	3407	0	45	1	1	Mutant	Non-codel	17.83
CGGA_1111	Primary	AA	WHO III	Male	2696	1	45	1	1	Mutant	Non-codel	11.66
CGGA_1317	Primary	OA	WHO II	Male	2476	0	45	0	1	Mutant	NA	0.09
CGGA_1326	Primary	GBM	WHO IV	Male	322	1	45	1	0	Mutant	Non-codel	10.97
CGGA_1471	Primary	A	WHO II	Male	2249	0	45	1	1	Mutant	Non-codel	7.58
CGGA_1486	Primary	GBM	WHO IV	Male	184	1	45	1	1	Wildtype	NA	2.18
CGGA_1680	Primary	AA	WHO III	Male	596	1	45	1	1	Mutant	Non-codel	7.8
CGGA_1689	Primary	A	WHO II	Male	1738	0	45	1	0	Mutant	Non-codel	3.24
CGGA_1695	Recurrent	rAA	WHO III	Male	1714	0	45	1	1	Mutant	Non-codel	4.91
CGGA_1728	Primary	GBM	WHO IV	Male	917	1	45	1	1	Mutant	Non-codel	15.04
CGGA_1739	Recurrent	rAA	WHO III	Male	515	1	45	1	1	Mutant	Non-codel	9.75
CGGA_1899	Recurrent	rGBM	WHO IV	Male	176	1	45	1	1	Wildtype	Non-codel	12.99
CGGA_2079	Recurrent	rAO	WHO III	Male	573	0	45	1	1	Mutant	Codel	1.35
CGGA_482	Primary	O	WHO II	Male	2511	1	45	1	1	Mutant	Codel	5.21
CGGA_721	Primary	A	WHO II	Male	2552	1	45	1	1	Mutant	Non-codel	4.91
CGGA_P142	Primary	AO	WHO III	Male	1195	0	45	1	1	Mutant	Codel	3.87
CGGA_P153	Primary	A	WHO II	Male	1122	0	45	0	0	Mutant	NA	1.39
CGGA_P175	Recurrent	rGBM	WHO IV	Male	183	1	45	1	1	Wildtype	NA	2.25
CGGA_P439	Recurrent	rA	WHO II	Male	661	0	45	1	1	Mutant	Non-codel	21.61
CGGA_P7	Recurrent	rGBM	WHO IV	Male	110	1	45	1	0	Wildtype	Non-codel	207.12
CGGA_1033	Primary	OA	WHO II	Male	1322	0	44	0	1	NA	Non-codel	2.06
CGGA_1037	Primary	A	WHO II	Male	780	0	44	1	0	NA	Codel	1.11
CGGA_108	Recurrent	rAA	WHO III	Male	366	1	44	1	1	Wildtype	Non-codel	33.46
CGGA_1126	Primary	AA	WHO III	Male	784	1	44	1	1	Mutant	Non-codel	5.35
CGGA_1619	Primary	AA	WHO III	Male	766	1	44	1	1	Mutant	Non-codel	2.16
CGGA_1701	Primary	AO	WHO III	Male	1696	0	44	1	1	Mutant	Codel	1.28
CGGA_2038	Recurrent	rGBM	WHO IV	Male	NA	1	44	NA	NA	Mutant	Non-codel	8.12
CGGA_P144	Primary	AA	WHO III	Male	1196	0	44	1	1	Mutant	Non-codel	5.03
CGGA_P316	Recurrent	rA	WHO II	Male	567	0	44	1	0	NA	Non-codel	3.81
CGGA_P358	Recurrent	rA	WHO II	Male	808	0	44	NA	1	Mutant	Non-codel	12.22
CGGA_P98	Recurrent	rAA	WHO III	Male	317	1	44	1	1	Mutant	Non-codel	3.18
CGGA_1055	Primary	AA	WHO III	Male	1611	1	43	1	1	Mutant	Non-codel	3.09
CGGA_1155	Primary	AA	WHO III	Male	1373	1	43	1	1	Mutant	Codel	3.74
CGGA_1195	Primary	AA	WHO III	Male	476	1	43	0	0	Mutant	Non-codel	4.45
CGGA_1305	Primary	AA	WHO III	Male	2493	0	43	1	1	Mutant	Non-codel	17.12
CGGA_1398	Recurrent	rAA	WHO III	Male	554	1	43	1	1	Mutant	Non-codel	4.5
CGGA_1477	Primary	OA	WHO II	Male	1194	1	43	1	1	NA	Non-codel	3.07
CGGA_1535	Recurrent	rGBM	WHO IV	Male	232	1	43	1	1	Mutant	Non-codel	68.7
CGGA_2006	Recurrent	rAA	WHO III	Male	626	1	43	1	1	Mutant	Non-codel	6.65
CGGA_265	Recurrent	rA	WHO II	Male	3959	0	43	1	1	Mutant	Non-codel	7.35
CGGA_P122	Recurrent	rO	WHO II	Male	1274	0	43	1	1	Mutant	Codel	1.94
CGGA_P177	Primary	A	WHO II	Male	1080	0	43	1	0	Wildtype	Non-codel	6.17
CGGA_1014	Primary	A	WHO II	Male	263	1	42	0	1	Wildtype	Non-codel	5.88
CGGA_120	Recurrent	rGBM	WHO IV	Male	288	1	42	1	1	Wildtype	Non-codel	6.83
CGGA_1223	Primary	AA	WHO III	Male	682	1	42	1	1	Wildtype	Non-codel	12.86
CGGA_1416	Primary	AO	WHO III	Male	1933	1	42	0	0	Mutant	Codel	3.84
CGGA_1517	Primary	O	WHO II	Male	2150	0	42	1	0	Mutant	Codel	1.29
CGGA_652	Recurrent	rAA	WHO III	Male	476	1	42	1	1	Mutant	Non-codel	4.71
CGGA_P132	Primary	O	WHO II	Male	1240	0	42	1	0	Mutant	Codel	2.9
CGGA_P137	Primary	A	WHO II	Male	1164	0	42	1	1	Mutant	Non-codel	2.74
CGGA_P271	Primary	A	WHO II	Male	1014	0	42	1	0	Mutant	NA	0.11
CGGA_P31	Primary	A	WHO II	Male	1514	0	42	0	1	Wildtype	Non-codel	40.73
CGGA_P335	Recurrent	rGBM	WHO IV	Male	840	0	42	NA	NA	Mutant	Codel	5.41
CGGA_P346	Recurrent	rA	WHO II	Male	522	0	42	NA	NA	Mutant	Non-codel	36.6
CGGA_P89	Recurrent	rGBM	WHO IV	Male	294	1	42	1	1	Wildtype	Non-codel	65.83
CGGA_1036	Primary	GBM	WHO IV	Male	806	1	41	1	1	Wildtype	Non-codel	70.88
CGGA_1178	Recurrent	rAA	WHO III	Male	422	1	41	1	1	Mutant	Non-codel	1.76
CGGA_1291	Primary	AO	WHO III	Male	2422	0	41	1	1	NA	Codel	2.28
CGGA_1339	Primary	O	WHO II	Male	2444	0	41	0	1	Mutant	Codel	1.61
CGGA_1387	Recurrent	rGBM	WHO IV	Male	90	1	41	1	1	Wildtype	Non-codel	13.74
CGGA_1443	Recurrent	rA	WHO II	Male	2284	0	41	1	NA	Wildtype	Non-codel	117.86
CGGA_1480	Recurrent	rGBM	WHO IV	Male	405	1	41	1	1	Wildtype	Non-codel	128.73
CGGA_1525	Primary	AOA	WHO III	Male	1686	1	41	1	1	NA	Non-codel	6.52
CGGA_1530	Primary	AOA	WHO III	Male	2117	0	41	1	1	NA	Non-codel	3.29
CGGA_1660	Primary	A	WHO II	Male	433	0	41	1	1	Wildtype	Codel	11.61
CGGA_1985	Recurrent	rGBM	WHO IV	Male	380	1	41	NA	NA	Mutant	Non-codel	5.8
CGGA_2013	Recurrent	rA	WHO II	Male	139	1	41	1	NA	Mutant	Codel	2.08
CGGA_2082	Recurrent	rGBM	WHO IV	Male	NA	NA	41	1	1	Wildtype	Non-codel	50.8
CGGA_705	Primary	AA	WHO III	Male	1507	1	41	1	0	Mutant	Non-codel	4.81
CGGA_P128	Primary	A	WHO II	Male	1223	0	41	1	0	Mutant	Non-codel	3.14
CGGA_P438	Recurrent	rAO	WHO III	Male	662	0	41	NA	NA	Mutant	Codel	5.09
CGGA_P483	Recurrent	rAA	WHO III	Male	299	1	41	NA	NA	Wildtype	Non-codel	4.99
CGGA_1135	Primary	GBM	WHO IV	Male	1244	1	40	1	1	Wildtype	Non-codel	18.52
CGGA_1211	Primary	O	WHO II	Male	2654	0	40	0	0	Mutant	Codel	14.33
CGGA_1295	Recurrent	rAA	WHO III	Male	310	1	40	1	1	Mutant	Non-codel	13.23
CGGA_1361	Primary	O	WHO II	Male	2416	0	40	1	1	Mutant	Non-codel	2.02
CGGA_1455	Primary	O	WHO II	Male	2274	0	40	0	0	Mutant	NA	0.22
CGGA_1510	Recurrent	rAA	WHO III	Male	271	1	40	1	1	Mutant	Non-codel	7.38
CGGA_1647	Primary	O	WHO II	Male	1848	0	40	1	1	NA	Codel	1.87
CGGA_1862	Primary	AA	WHO III	Male	110	1	40	1	1	Wildtype	Non-codel	10.98
CGGA_2002	Recurrent	rA	WHO II	Male	572	1	40	1	1	Mutant	Non-codel	3.28
CGGA_2003	Recurrent	rGBM	WHO IV	Male	827	0	40	1	1	Mutant	Non-codel	12.35
CGGA_619	Recurrent	rA	WHO II	Male	550	1	40	1	0	Wildtype	Non-codel	8.04
CGGA_621	Recurrent	rAA	WHO III	Male	1347	0	40	1	1	Mutant	Non-codel	3.25
CGGA_852	Primary	AA	WHO III	Male	169	1	40	1	0	Wildtype	Non-codel	4.97
CGGA_901	Primary	AA	WHO III	Male	929	1	40	NA	1	Mutant	Non-codel	5.65
CGGA_P18	Primary	AA	WHO III	Male	387	1	40	0	1	Mutant	Non-codel	4.18
CGGA_P508	Recurrent	rAA	WHO III	Male	555	0	40	NA	NA	Mutant	Non-codel	4.85
CGGA_P594	Recurrent	rAA	WHO III	Male	84	1	40	NA	NA	Wildtype	Non-codel	17.41
CGGA_P615	Recurrent	rO	WHO II	Male	NA	NA	40	0	0	Mutant	Codel	1.8
CGGA_1158	Primary	O	WHO II	Male	2799	0	39	1	1	Mutant	Codel	1.78
CGGA_1162	Primary	AOA	WHO III	Male	2785	0	39	1	1	NA	Codel	2.4
CGGA_1232	Primary	AA	WHO III	Male	2067	1	39	1	1	Mutant	Non-codel	6.97
CGGA_1318	Primary	A	WHO II	Male	1497	0	39	1	0	Mutant	Non-codel	7.58
CGGA_1401	Primary	AA	WHO III	Male	1680	1	39	1	1	Mutant	Non-codel	5.1
CGGA_1508	Primary	AA	WHO III	Male	1049	1	39	0	0	Mutant	Non-codel	4.79
CGGA_1526	Primary	AO	WHO III	Male	2122	0	39	1	1	Mutant	Codel	2.73
CGGA_1552	Primary	AO	WHO III	Male	2052	0	39	1	1	Mutant	Codel	1.46
CGGA_1610	Recurrent	rAOA	WHO III	Male	1058	1	39	1	1	NA	Codel	7.51
CGGA_890	Primary	AA	WHO III	Male	2982	1	39	1	1	Mutant	Non-codel	3.23
CGGA_P121	Primary	A	WHO II	Male	1244	0	39	1	0	Wildtype	Non-codel	2.82
CGGA_P19	Primary	A	WHO II	Male	1555	0	39	1	0	Mutant	Non-codel	3.87
CGGA_1208	Recurrent	rGBM	WHO IV	Male	161	1	38	1	1	Wildtype	Non-codel	133.39
CGGA_1482	Primary	AO	WHO III	Male	2212	0	38	1	1	NA	Codel	3.63
CGGA_1608	Recurrent	rAA	WHO III	Male	1953	0	38	1	0	Mutant	Non-codel	14.42
CGGA_1675	Primary	AA	WHO III	Male	1774	0	38	1	1	Mutant	Non-codel	5.23
CGGA_1716	Recurrent	rAA	WHO III	Male	951	1	38	1	1	Mutant	Non-codel	5.58
CGGA_1771	Recurrent	rAA	WHO III	Male	1068	1	38	1	1	Mutant	Non-codel	1.49
CGGA_42	Primary	A	WHO II	Male	2832	1	38	1	1	Mutant	Codel	3.38
CGGA_509	Primary	GBM	WHO IV	Male	623	1	38	1	1	Wildtype	Non-codel	23.88
CGGA_P16	Primary	GBM	WHO IV	Male	447	0	38	NA	NA	Mutant	Codel	7.44
CGGA_P283	Recurrent	rGBM	WHO IV	Male	968	0	38	1	1	Wildtype	Non-codel	22.65
CGGA_P308	Recurrent	rAA	WHO III	Male	563	1	38	1	1	Mutant	Non-codel	3.2
CGGA_1106	Primary	GBM	WHO IV	Male	420	1	37	1	1	Wildtype	Non-codel	56.75
CGGA_1148	Primary	A	WHO II	Male	596	1	37	1	1	Mutant	Non-codel	4.13
CGGA_1445	Recurrent	rAA	WHO III	Male	2283	0	37	1	1	Wildtype	NA	0.99
CGGA_1575	Recurrent	rAA	WHO III	Male	129	1	37	1	0	Mutant	Non-codel	34.71
CGGA_1579	Primary	A	WHO II	Male	2018	0	37	0	0	Wildtype	Non-codel	1.9
CGGA_1592	Recurrent	rAO	WHO III	Male	1588	1	37	1	1	Mutant	Codel	9.2
CGGA_1627	Primary	AA	WHO III	Male	1921	0	37	1	1	Mutant	Non-codel	4.12
CGGA_P319	Recurrent	rAA	WHO III	Male	868	0	37	1	NA	Mutant	Non-codel	7.64
CGGA_1147	Primary	A	WHO II	Male	2826	0	36	0	1	Mutant	Non-codel	1.19
CGGA_1161	Primary	AA	WHO III	Male	2791	0	36	1	0	Mutant	Non-codel	2.79
CGGA_1181	Primary	A	WHO II	Male	318	0	36	1	1	Mutant	Non-codel	7.42
CGGA_1350	Primary	O	WHO II	Male	2431	0	36	0	1	Mutant	NA	1.03
CGGA_1524	Recurrent	rAO	WHO III	Male	1004	1	36	1	1	Mutant	Codel	5.66
CGGA_1531	Primary	AA	WHO III	Male	NA	NA	36	NA	NA	Mutant	Non-codel	2.74
CGGA_1649	Primary	O	WHO II	Male	1844	0	36	1	1	Mutant	Codel	3.63
CGGA_1650	Primary	GBM	WHO IV	Male	1283	1	36	1	1	Mutant	Non-codel	1.78
CGGA_1854	Primary	AA	WHO III	Male	1246	0	36	1	1	Mutant	Non-codel	2.38
CGGA_825	Recurrent	rAA	WHO III	Male	836	1	36	1	1	Mutant	Non-codel	5.98
CGGA_P265	Primary	AA	WHO III	Male	779	1	36	1	1	Wildtype	NA	3.09
CGGA_P311	Recurrent	rA	WHO II	Male	884	0	36	NA	NA	Mutant	Non-codel	11.76
CGGA_1300	Primary	AA	WHO III	Male	1793	1	35	1	1	Mutant	Non-codel	3.3
CGGA_1413	Primary	AO	WHO III	Male	2339	0	35	1	1	Mutant	Codel	4.85
CGGA_1421	Primary	AO	WHO III	Male	2318	0	35	1	1	NA	Non-codel	15.31
CGGA_1720	Primary	A	WHO II	Male	1614	0	35	1	1	Mutant	Non-codel	2.43
CGGA_1877	Recurrent	rAO	WHO III	Male	NA	NA	35	NA	NA	Mutant	Codel	1.7
CGGA_P109	Recurrent	rGBM	WHO IV	Male	407	1	35	1	1	Mutant	Non-codel	18.04
CGGA_1058	Recurrent	rA	WHO II	Male	995	1	34	1	1	Mutant	Non-codel	2.74
CGGA_1228	Primary	A	WHO II	Male	2626	0	34	0	1	Wildtype	Non-codel	2.8
CGGA_1386	Primary	AO	WHO III	Male	2382	0	34	1	1	NA	Codel	6.55
CGGA_1472	Primary	GBM	WHO IV	Male	1025	1	34	0	0	NA	Non-codel	15.25
CGGA_1554	Recurrent	rAO	WHO III	Male	824	1	34	1	1	Mutant	Codel	7.03
CGGA_157	Recurrent	rA	WHO II	Male	914	1	34	1	1	NA	Non-codel	2.26
CGGA_1605	Recurrent	rGBM	WHO IV	Male	321	1	34	1	1	Wildtype	Non-codel	5.76
CGGA_165	Primary	A	WHO II	Male	183	0	34	1	0	NA	Non-codel	3.82
CGGA_1785	Recurrent	rGBM	WHO IV	Male	329	1	34	1	1	Mutant	Non-codel	10.92
CGGA_P103	Primary	O	WHO II	Male	1283	0	34	1	0	Mutant	Codel	2.98
CGGA_P150	Primary	A	WHO II	Male	349	0	34	1	0	Mutant	Non-codel	3.32
CGGA_P505	Recurrent	rA	WHO II	Male	561	0	34	NA	NA	Mutant	Non-codel	2.5
CGGA_1127	Primary	O	WHO II	Male	2630	1	33	1	1	NA	Codel	3.43
CGGA_1685	Recurrent	rAA	WHO III	Male	225	1	33	1	1	Mutant	Non-codel	2.63
CGGA_1737	Primary	AO	WHO III	Male	1572	0	33	1	1	Mutant	Codel	0.97
CGGA_1764	Primary	GBM	WHO IV	Male	710	1	33	1	1	Mutant	Non-codel	5.03
CGGA_1882	Primary	AO	WHO III	Male	1155	0	33	0	0	Mutant	Codel	2.84
CGGA_1902	Primary	A	WHO II	Male	1103	0	33	0	0	Mutant	Non-codel	5.99
CGGA_369	Recurrent	rA	WHO II	Male	4271	0	33	1	0	Mutant	Non-codel	4.04
CGGA_P172	Primary	AA	WHO III	Male	1107	0	33	1	1	Mutant	NA	0.59
CGGA_P270	Recurrent	rA	WHO II	Male	322	1	33	1	1	Mutant	Non-codel	3.28
CGGA_1260	Recurrent	rGBM	WHO IV	Male	177	1	32	1	1	Wildtype	Non-codel	21.97
CGGA_457	Recurrent	rAA	WHO III	Male	75	1	32	0	0	Mutant	Non-codel	25.31
CGGA_521	Primary	AA	WHO III	Male	514	1	32	1	1	Wildtype	Non-codel	4.87
CGGA_724	Recurrent	rA	WHO II	Male	3817	0	32	0	0	Mutant	Non-codel	2.35
CGGA_P113	Primary	A	WHO II	Male	1340	0	32	1	0	Wildtype	Non-codel	0.99
CGGA_P114	Primary	O	WHO II	Male	NA	1	32	1	NA	Mutant	Codel	1.27
CGGA_P3	Recurrent	rAOA	WHO III	Male	1757	0	32	1	0	Mutant	NA	0.3
CGGA_P87	Recurrent	rGBM	WHO IV	Male	240	1	32	1	1	Mutant	Non-codel	7.89
CGGA_1212	Primary	AA	WHO III	Male	2292	1	31	1	1	Mutant	Non-codel	3.05
CGGA_1488	Primary	A	WHO II	Male	2206	0	31	0	0	Mutant	Non-codel	2.02
CGGA_1598	Primary	AA	WHO III	Male	564	1	31	1	1	Wildtype	Non-codel	7.21
CGGA_1618	Primary	AA	WHO III	Male	1939	0	31	1	1	Mutant	Non-codel	3.53
CGGA_1886	Recurrent	rGBM	WHO IV	Male	338	1	31	1	1	Wildtype	Non-codel	20.78
CGGA_1939	Recurrent	rA	WHO II	Male	NA	NA	31	1	1	NA	Non-codel	7.72
CGGA_320	Primary	O	WHO II	Male	3005	1	31	1	1	Mutant	Codel	4.06
CGGA_P146	Recurrent	rA	WHO II	Male	344	0	31	1	1	Mutant	Non-codel	2.78
CGGA_P173	Primary	A	WHO II	Male	1086	0	31	1	0	Mutant	Non-codel	8.27
CGGA_P174	Primary	O	WHO II	Male	1120	0	31	1	1	Mutant	Codel	1.75
CGGA_106	Recurrent	rA	WHO II	Male	4697	0	30	0	1	Wildtype	Non-codel	31.11
CGGA_1097	Primary	A	WHO II	Male	1378	1	30	1	1	Wildtype	Non-codel	5.88
CGGA_1169	Primary	AA	WHO III	Male	1765	1	30	1	1	Mutant	Non-codel	3.76
CGGA_1198	Primary	O	WHO II	Male	2679	0	30	0	1	Mutant	NA	0.81
CGGA_1402	Primary	GBM	WHO IV	Male	2354	0	30	1	1	Wildtype	Non-codel	71.19
CGGA_1505	Recurrent	rGBM	WHO IV	Male	172	1	30	1	1	Mutant	Non-codel	30.62
CGGA_1553	Recurrent	rAA	WHO III	Male	540	1	30	1	1	Mutant	Non-codel	3.56
CGGA_1955	Recurrent	rGBM	WHO IV	Male	457	1	30	1	1	NA	Non-codel	2.67
CGGA_862	Recurrent	rA	WHO II	Male	1046	0	30	0	NA	Mutant	Non-codel	1.66
CGGA_882	Recurrent	rAA	WHO III	Male	1008	0	30	1	0	Mutant	Non-codel	2.2
CGGA_D50	Recurrent	rO	WHO II	Male	782	1	30	0	0	Mutant	Codel	7.82
CGGA_D53	Recurrent	rGBM	WHO IV	Male	NA	NA	30	NA	NA	Wildtype	Non-codel	5.34
CGGA_P102	Primary	GBM	WHO IV	Male	1269	1	30	1	1	Mutant	Non-codel	64.55
CGGA_P17	Primary	AO	WHO III	Male	1561	0	30	1	1	Mutant	Codel	3.85
CGGA_1063	Primary	A	WHO II	Male	NA	NA	29	NA	NA	Mutant	NA	0.62
CGGA_1446	Primary	OA	WHO II	Male	2283	0	29	0	1	Mutant	NA	0.21
CGGA_1491	Primary	GBM	WHO IV	Male	246	1	29	1	1	Mutant	Non-codel	3.65
CGGA_1850	Primary	A	WHO II	Male	750	0	29	0	1	Mutant	Non-codel	2.7
CGGA_861	Primary	AA	WHO III	Male	893	1	29	0	0	Wildtype	Non-codel	6.14
CGGA_888	Recurrent	rAO	WHO III	Male	669	1	29	1	1	Mutant	Codel	2.69
CGGA_P416	Recurrent	rAO	WHO III	Male	709	0	29	NA	NA	Mutant	Codel	2
CGGA_1377	Primary	AA	WHO III	Male	2392	0	28	1	1	Mutant	Non-codel	3.95
CGGA_2039	Recurrent	rGBM	WHO IV	Male	NA	NA	28	NA	NA	Wildtype	Non-codel	6.19
CGGA_P461	Recurrent	rAA	WHO III	Male	626	0	28	NA	NA	Mutant	Non-codel	3.7
CGGA_1686	Primary	AA	WHO III	Male	745	1	27	0	1	Wildtype	Non-codel	3.46
CGGA_1809	Primary	AO	WHO III	Male	343	1	27	1	1	Wildtype	Non-codel	3.02
CGGA_492	Recurrent	rAA	WHO III	Male	652	0	27	1	1	Wildtype	Non-codel	28.45
CGGA_J50	Recurrent	rOA	WHO II	Male	1693	1	27	1	1	Mutant	NA	3.18
CGGA_P158	Primary	OA	WHO II	Male	1148	0	27	1	0	Mutant	NA	0.29
CGGA_P164	Primary	GBM	WHO IV	Male	1190	0	27	1	1	Wildtype	NA	4.51
CGGA_P501	Recurrent	rA	WHO II	Male	563	0	27	NA	NA	Mutant	Non-codel	3.44
CGGA_1542	Primary	GBM	WHO IV	Male	184	0	26	1	1	Mutant	NA	0.9
CGGA_1630	Primary	O	WHO II	Male	1912	0	26	0	0	NA	Codel	1.84
CGGA_809	Primary	A	WHO II	Male	1252	1	26	1	1	Mutant	Non-codel	3.07
CGGA_P107	Primary	A	WHO II	Male	NA	NA	26	NA	NA	Mutant	Non-codel	6.89
CGGA_P421	Recurrent	rAA	WHO III	Male	308	1	26	NA	NA	Mutant	Non-codel	44.64
CGGA_1594	Recurrent	rA	WHO II	Male	480	0	25	0	1	NA	Non-codel	4.05
CGGA_28	Primary	A	WHO II	Male	1103	1	25	1	0	Mutant	Codel	1.63
CGGA_887	Recurrent	rAO	WHO III	Male	1011	0	25	0	NA	Wildtype	Non-codel	3.55
CGGA_D28	Primary	AA	WHO III	Male	860	1	25	1	0	Mutant	Non-codel	2
CGGA_P115	Primary	A	WHO II	Male	1262	0	25	1	0	Wildtype	NA	1.54
CGGA_P21	Primary	A	WHO II	Male	1553	0	25	1	1	Mutant	Non-codel	5.21
CGGA_1659	Recurrent	rGBM	WHO IV	Male	387	1	24	1	1	Wildtype	Non-codel	18.34
CGGA_P106	Recurrent	rGBM	WHO IV	Male	71	1	24	1	1	Wildtype	Non-codel	54.13
CGGA_1776	Recurrent	rGBM	WHO IV	Male	259	1	23	1	1	Wildtype	Non-codel	9.71
CGGA_1829	Primary	A	WHO II	Male	801	0	23	0	0	Wildtype	Non-codel	3.03
CGGA_889	Primary	A	WHO II	Male	3613	0	23	1	1	Mutant	Non-codel	1.19
CGGA_P512	Recurrent	rGBM	WHO IV	Male	535	0	23	NA	NA	Wildtype	Non-codel	16.92
CGGA_P385	Recurrent	rGBM	WHO IV	Male	754	0	22	NA	NA	Wildtype	Non-codel	4.55
CGGA_1359	Recurrent	rAA	WHO III	Male	343	1	21	1	1	Wildtype	Non-codel	4.37
CGGA_1494	Primary	GBM	WHO IV	Male	269	1	21	1	1	Wildtype	NA	0.85
CGGA_1325	Recurrent	rGBM	WHO IV	Male	NA	NA	20	0	NA	Wildtype	NA	3.51
CGGA_810	Recurrent	rAO	WHO III	Male	551	1	20	1	1	Wildtype	Non-codel	329.57
CGGA_1603	Recurrent	rGBM	WHO IV	Male	356	1	18	1	1	Wildtype	Non-codel	32.45
CGGA_112	Primary	A	WHO II	Male	1534	1	17	1	1	Mutant	Non-codel	2.5
CGGA_1911	Recurrent	rGBM	WHO IV	Male	1075	0	15	1	1	Wildtype	Non-codel	22.69
CGGA_1687	Primary	GBM	WHO IV	Male	1738	0	14	1	1	Wildtype	Non-codel	41.54
CGGA_568	Recurrent	rGBM	WHO IV	Male	285	1	14	0	1	Wildtype	Non-codel	30.83
CGGA_1152	Primary	A	WHO II	Male	2812	0	13	1	1	Wildtype	Non-codel	18.61
CGGA_P179	Primary	A	WHO II	Female	1092	0	53	1	1	Mutant	Non-codel	2.5
CGGA_P131	Primary	AO	WHO III	Female	1233	0	45	1	1	Mutant	Codel	1.81
CGGA_P520	Recurrent	rAO	WHO III	Female	521	0	44	NA	NA	Mutant	Codel	6.2
CGGA_P136	Primary	GBM	WHO IV	Female	842	1	41	1	1	Wildtype	NA	2.5
CGGA_P388	Recurrent	rAA	WHO III	Female	293	1	37	NA	NA	Mutant	Non-codel	12.73
CGGA_1418	Primary	GBM	WHO IV	Female	287	1	73	1	1	Wildtype	NA	5.03
CGGA_1433	Primary	GBM	WHO IV	Female	394	1	72	1	1	Wildtype	Non-codel	37.42
CGGA_1478	Primary	GBM	WHO IV	Female	542	1	72	1	1	Wildtype	Non-codel	12.07
CGGA_1817	Primary	GBM	WHO IV	Female	399	1	72	1	1	Wildtype	Non-codel	15.77
CGGA_P160	Primary	GBM	WHO IV	Female	219	1	72	1	1	Wildtype	Non-codel	117.94
CGGA_1826	Primary	GBM	WHO IV	Female	44	1	70	0	0	Wildtype	Non-codel	8.39
CGGA_1262	Recurrent	rGBM	WHO IV	Female	166	1	69	1	0	Wildtype	NA	23.13
CGGA_1463	Primary	O	WHO II	Female	2252	0	69	1	0	Mutant	Codel	1.13
CGGA_P499	Recurrent	rGBM	WHO IV	Female	NA	NA	69	NA	NA	Wildtype	Non-codel	71.8
CGGA_1444	Primary	GBM	WHO IV	Female	378	1	68	1	1	Wildtype	Non-codel	16.17
CGGA_1389	Primary	AO	WHO III	Female	1669	1	67	1	0	Mutant	Codel	2.27
CGGA_1520	Recurrent	rGBM	WHO IV	Female	297	1	67	1	1	Wildtype	Non-codel	4.65
CGGA_P143	Primary	GBM	WHO IV	Female	261	1	66	1	1	Wildtype	Non-codel	134.31
CGGA_P619	Recurrent	rGBM	WHO IV	Female	354	0	66	NA	NA	Wildtype	Non-codel	39.08
CGGA_1086	Primary	GBM	WHO IV	Female	1977	1	65	1	1	Wildtype	NA	8.47
CGGA_1807	Primary	GBM	WHO IV	Female	247	1	65	NA	NA	Wildtype	Non-codel	6.95
CGGA_1362	Primary	AA	WHO III	Female	2416	0	64	1	1	Wildtype	Non-codel	3.13
CGGA_1658	Recurrent	rGBM	WHO IV	Female	1574	1	64	1	1	Wildtype	Non-codel	80.19
CGGA_2047	Recurrent	rGBM	WHO IV	Female	598	1	64	NA	1	Wildtype	Non-codel	19.94
CGGA_780	Recurrent	rAO	WHO III	Female	923	1	64	0	1	Wildtype	Non-codel	6.77
CGGA_D19	Recurrent	rO	WHO II	Female	297	1	64	1	1	Mutant	Codel	2.34
CGGA_1521	Primary	GBM	WHO IV	Female	205	1	63	1	1	Wildtype	Non-codel	9.12
CGGA_2062	Recurrent	rGBM	WHO IV	Female	41	1	63	1	1	Mutant	Non-codel	20.56
CGGA_P23	Primary	AA	WHO III	Female	392	1	62	1	1	Wildtype	NA	0.67
CGGA_1100	Primary	O	WHO II	Female	2925	0	61	1	1	Mutant	NA	0.42
CGGA_1533	Recurrent	rAA	WHO III	Female	1217	1	61	1	1	Wildtype	Non-codel	38.82
CGGA_2078	Recurrent	rGBM	WHO IV	Female	280	1	61	1	1	Wildtype	Non-codel	28.26
CGGA_P337	Recurrent	rAO	WHO III	Female	689	1	61	NA	NA	Mutant	Codel	17.98
CGGA_1461	Primary	GBM	WHO IV	Female	226	1	60	1	1	Wildtype	Non-codel	25.89
CGGA_1572	Recurrent	rGBM	WHO IV	Female	160	1	60	1	1	Wildtype	Non-codel	8.53
CGGA_1722	Primary	GBM	WHO IV	Female	349	1	60	1	1	Wildtype	NA	3.39
CGGA_1833	Primary	GBM	WHO IV	Female	494	1	60	1	1	Wildtype	Non-codel	18.63
CGGA_P596	Recurrent	rGBM	WHO IV	Female	411	0	60	NA	NA	Mutant	Codel	4.56
CGGA_1205	Primary	AA	WHO III	Female	929	1	59	1	1	Wildtype	NA	1.62
CGGA_1120	Primary	AOA	WHO III	Female	422	1	58	1	1	Mutant	NA	0.53
CGGA_1534	Primary	GBM	WHO IV	Female	27	1	58	0	0	Mutant	Non-codel	5
CGGA_1631	Recurrent	rGBM	WHO IV	Female	221	1	58	1	0	Wildtype	Non-codel	21.87
CGGA_1681	Primary	GBM	WHO IV	Female	346	1	58	1	1	Wildtype	Codel	7.14
CGGA_1840	Primary	GBM	WHO IV	Female	1179	0	58	1	1	Wildtype	Non-codel	5.14
CGGA_P182	Recurrent	rGBM	WHO IV	Female	1150	0	58	1	1	Wildtype	Non-codel	110.07
CGGA_P20	Primary	A	WHO II	Female	1554	0	58	1	0	Mutant	Non-codel	3.21
CGGA_1057	Primary	A	WHO II	Female	1549	1	57	1	1	Wildtype	Non-codel	47.96
CGGA_1514	Primary	A	WHO II	Female	76	1	57	0	0	Wildtype	NA	1.58
CGGA_1538	Recurrent	rGBM	WHO IV	Female	247	1	57	1	1	Wildtype	Non-codel	20.52
CGGA_1641	Recurrent	rGBM	WHO IV	Female	291	1	57	1	1	Wildtype	Non-codel	9.79
CGGA_1736	Primary	GBM	WHO IV	Female	938	1	57	1	1	Wildtype	Non-codel	27.12
CGGA_1780	Primary	GBM	WHO IV	Female	1446	0	57	1	1	Wildtype	NA	1.23
CGGA_336	Recurrent	rAO	WHO III	Female	2549	1	57	1	1	Mutant	Codel	9.51
CGGA_P286	Recurrent	rO	WHO II	Female	658	0	57	NA	NA	Mutant	Codel	2.63
CGGA_1134	Primary	GBM	WHO IV	Female	59	1	56	0	1	Wildtype	Non-codel	136.1
CGGA_1404	Primary	AO	WHO III	Female	2353	0	56	1	0	Mutant	Codel	4.72
CGGA_P110	Primary	AO	WHO III	Female	800	1	56	1	1	Wildtype	Non-codel	18.59
CGGA_P415	Recurrent	rGBM	WHO IV	Female	195	1	56	NA	NA	Wildtype	Non-codel	126.47
CGGA_1082	Primary	A	WHO II	Female	NA	NA	55	NA	NA	Mutant	Non-codel	3.39
CGGA_1586	Primary	GBM	WHO IV	Female	232	1	55	1	1	Wildtype	Non-codel	78.57
CGGA_1662	Primary	O	WHO II	Female	1493	0	55	1	0	Mutant	Codel	3.11
CGGA_1698	Primary	GBM	WHO IV	Female	388	1	55	0	0	Wildtype	Non-codel	22.64
CGGA_831	Primary	GBM	WHO IV	Female	546	1	55	1	1	Wildtype	Non-codel	23.47
CGGA_P157	Primary	AA	WHO III	Female	470	1	55	1	1	Wildtype	Non-codel	8
CGGA_1458	Recurrent	rAO	WHO III	Female	127	1	54	1	1	Mutant	Codel	1.28
CGGA_1708	Primary	GBM	WHO IV	Female	1122	1	54	1	1	Wildtype	Non-codel	29.66
CGGA_1786	Recurrent	rAO	WHO III	Female	1437	0	54	1	1	Mutant	Codel	1.49
CGGA_P328	Recurrent	rAA	WHO III	Female	580	1	54	1	NA	Mutant	Non-codel	15.78
CGGA_1400	Recurrent	rAO	WHO III	Female	2354	0	53	1	1	NA	Codel	4.52
CGGA_1476	Primary	GBM	WHO IV	Female	299	1	53	0	0	Wildtype	Non-codel	6.28
CGGA_1976	Recurrent	rGBM	WHO IV	Female	73	1	53	1	1	Wildtype	Non-codel	61.22
CGGA_507	Recurrent	rAA	WHO III	Female	302	1	53	0	1	Mutant	Non-codel	3.06
CGGA_1256	Primary	GBM	WHO IV	Female	2557	0	52	1	1	NA	Non-codel	7.61
CGGA_1286	Primary	O	WHO II	Female	2518	0	52	1	1	Mutant	Codel	1.5
CGGA_1679	Primary	AO	WHO III	Female	1766	0	52	1	1	Mutant	Codel	1.29
CGGA_1750	Primary	GBM	WHO IV	Female	250	1	52	1	1	Wildtype	Non-codel	4.16
CGGA_1820	Recurrent	rGBM	WHO IV	Female	77	1	52	1	1	Wildtype	Non-codel	18.19
CGGA_P178	Primary	GBM	WHO IV	Female	1080	0	52	1	1	Wildtype	NA	1.26
CGGA_P280	Recurrent	rGBM	WHO IV	Female	979	0	52	1	1	Wildtype	Non-codel	5.04
CGGA_1583	Primary	OA	WHO II	Female	1606	1	51	1	1	NA	Non-codel	2
CGGA_1688	Recurrent	rAA	WHO III	Female	51	1	51	1	1	Wildtype	Non-codel	4.87
CGGA_1946	Recurrent	rGBM	WHO IV	Female	142	1	51	1	1	Wildtype	Non-codel	92.56
CGGA_730	Recurrent	rO	WHO II	Female	2118	1	51	1	0	Mutant	Codel	8.58
CGGA_P165	Primary	AOA	WHO III	Female	598	1	51	1	1	Mutant	NA	0.82
CGGA_1185	Recurrent	rAA	WHO III	Female	731	1	50	1	1	Wildtype	Non-codel	3.01
CGGA_1426	Primary	GBM	WHO IV	Female	133	1	50	1	1	Wildtype	Non-codel	6.31
CGGA_1474	Primary	AO	WHO III	Female	333	0	50	1	1	Mutant	NA	1.14
CGGA_1541	Recurrent	rGBM	WHO IV	Female	67	1	50	1	1	Wildtype	Non-codel	8.99
CGGA_1551	Primary	GBM	WHO IV	Female	347	1	50	1	1	NA	Non-codel	147.97
CGGA_1643	Primary	GBM	WHO IV	Female	170	0	50	NA	NA	Wildtype	Non-codel	16.37
CGGA_1740	Primary	GBM	WHO IV	Female	363	1	50	0	0	Wildtype	Non-codel	2.88
CGGA_1863	Recurrent	rAO	WHO III	Female	1214	0	50	1	1	Mutant	Codel	1.09
CGGA_P298	Recurrent	rAO	WHO III	Female	634	0	50	1	0	Mutant	Codel	2.42
CGGA_1207	Primary	AOA	WHO III	Female	2661	0	49	0	1	NA	Codel	1.4
CGGA_1487	Recurrent	rAA	WHO III	Female	520	1	49	1	1	Wildtype	Non-codel	5.91
CGGA_1672	Primary	AOA	WHO III	Female	NA	NA	49	NA	NA	NA	Non-codel	2.5
CGGA_1769	Primary	GBM	WHO IV	Female	1474	0	49	1	1	Wildtype	Non-codel	1.97
CGGA_279	Recurrent	rAA	WHO III	Female	1314	1	49	1	1	Mutant	Non-codel	18.48
CGGA_1065	Primary	O	WHO II	Female	3023	0	48	1	1	Mutant	Codel	1.66
CGGA_1567	Primary	AO	WHO III	Female	840	1	48	1	1	Mutant	Non-codel	4.78
CGGA_1621	Primary	A	WHO II	Female	1931	0	48	0	0	Mutant	Non-codel	3.81
CGGA_P326	Recurrent	rAA	WHO III	Female	854	0	48	0	0	Mutant	Non-codel	6.49
CGGA_1003	Primary	O	WHO II	Female	3428	0	47	0	1	Mutant	Codel	1.03
CGGA_1236	Primary	GBM	WHO IV	Female	191	1	47	0	0	Wildtype	Non-codel	2.71
CGGA_1383	Recurrent	rAA	WHO III	Female	884	0	47	1	NA	Mutant	Codel	3.6
CGGA_1492	Recurrent	rGBM	WHO IV	Female	268	1	47	1	1	Wildtype	Non-codel	50.58
CGGA_1653	Primary	OA	WHO II	Female	1837	0	47	1	0	NA	Non-codel	2.09
CGGA_1697	Recurrent	rGBM	WHO IV	Female	89	1	47	NA	NA	Wildtype	Non-codel	5.3
CGGA_1743	Primary	AA	WHO III	Female	1361	1	47	0	0	Mutant	Non-codel	1.02
CGGA_P269	Recurrent	rAO	WHO III	Female	511	1	47	1	1	Wildtype	Codel	26.77
CGGA_P279	Recurrent	rAO	WHO III	Female	972	0	47	1	1	Mutant	Codel	1.42
CGGA_P310	Recurrent	rAA	WHO III	Female	224	1	47	NA	NA	NA	Codel	3.19
CGGA_P315	Recurrent	rA	WHO II	Female	451	1	47	1	0	Mutant	Non-codel	2.14
CGGA_P411	Recurrent	rGBM	WHO IV	Female	440	1	47	1	1	Mutant	Non-codel	7.56
CGGA_P437	Primary	AO	WHO III	Female	662	0	47	1	NA	Mutant	Codel	2.04
CGGA_P446	Recurrent	rAO	WHO III	Female	646	0	47	1	1	Mutant	Codel	2.27
CGGA_1131	Primary	AA	WHO III	Female	2862	0	46	1	1	Mutant	Non-codel	1.49
CGGA_1435	Primary	AA	WHO III	Female	1657	1	46	1	0	Mutant	Non-codel	2.73
CGGA_1721	Primary	AO	WHO III	Female	1614	0	46	1	1	NA	Codel	2.53
CGGA_1773	Recurrent	rGBM	WHO IV	Female	104	1	46	1	1	Wildtype	Non-codel	40.2
CGGA_1814	Recurrent	rGBM	WHO IV	Female	221	1	46	1	1	Wildtype	Non-codel	27.29
CGGA_554	Recurrent	rAOA	WHO III	Female	134	1	46	1	0	NA	Non-codel	4.68
CGGA_720	Recurrent	rA	WHO II	Female	1258	1	46	1	0	Mutant	Non-codel	4.34
CGGA_P151	Primary	A	WHO II	Female	1219	0	46	1	1	Mutant	Non-codel	4.53
CGGA_P625	Recurrent	rGBM	WHO IV	Female	161	1	46	NA	NA	Mutant	Non-codel	21.07
CGGA_1303	Primary	AOA	WHO III	Female	2473	0	45	1	1	Mutant	NA	0.86
CGGA_1451	Primary	GBM	WHO IV	Female	438	1	45	1	1	Wildtype	Non-codel	67.48
CGGA_1500	Primary	GBM	WHO IV	Female	108	1	45	1	1	Wildtype	Non-codel	8.63
CGGA_1648	Primary	AOA	WHO III	Female	1747	0	45	1	1	NA	Codel	1.09
CGGA_1731	Primary	AA	WHO III	Female	1596	0	45	1	1	Mutant	Non-codel	5.74
CGGA_1745	Primary	AOA	WHO III	Female	1549	0	45	1	1	Mutant	NA	0.34
CGGA_1758	Primary	GBM	WHO IV	Female	414	1	45	1	1	Wildtype	Non-codel	11.54
CGGA_1815	Recurrent	rGBM	WHO IV	Female	185	1	45	1	1	Wildtype	Non-codel	16
CGGA_1865	Recurrent	rGBM	WHO IV	Female	89	1	45	0	0	Wildtype	Non-codel	18.79
CGGA_P163	Recurrent	rAO	WHO III	Female	855	1	45	1	1	Mutant	Non-codel	7.19
CGGA_P5	Recurrent	rAA	WHO III	Female	378	1	45	1	1	Mutant	Non-codel	11.51
CGGA_P93	Primary	A	WHO II	Female	1310	0	45	0	0	Mutant	Non-codel	8.22
CGGA_1239	Primary	O	WHO II	Female	2609	0	44	1	1	Mutant	Codel	2.41
CGGA_1504	Primary	AA	WHO III	Female	2178	0	44	1	1	Mutant	Non-codel	2.55
CGGA_1651	Recurrent	rA	WHO II	Female	842	1	44	1	1	Mutant	Non-codel	1.94
CGGA_1669	Primary	AA	WHO III	Female	139	1	44	0	0	Wildtype	Non-codel	12.15
CGGA_1749	Primary	GBM	WHO IV	Female	401	1	44	1	1	Wildtype	Non-codel	11.52
CGGA_P111	Primary	O	WHO II	Female	1270	0	44	1	0	Mutant	Codel	1.87
CGGA_P492	Recurrent	rO	WHO II	Female	575	0	44	NA	NA	Mutant	Codel	5.47
CGGA_1002	Primary	AA	WHO III	Female	305	1	43	1	1	Wildtype	Non-codel	6.08
CGGA_1192	Primary	A	WHO II	Female	2693	0	43	1	1	Mutant	Non-codel	22.39
CGGA_1335	Primary	O	WHO II	Female	2451	0	43	0	1	Mutant	Codel	2.68
CGGA_1403	Primary	GBM	WHO IV	Female	679	1	43	1	1	Wildtype	Non-codel	8.42
CGGA_1566	Primary	AO	WHO III	Female	2040	0	43	1	1	Mutant	Codel	1.17
CGGA_1571	Primary	GBM	WHO IV	Female	412	0	43	1	1	Mutant	Non-codel	2.93
CGGA_1635	Primary	GBM	WHO IV	Female	332	1	43	1	1	Wildtype	NA	0.12
CGGA_1770	Recurrent	rGBM	WHO IV	Female	267	1	43	0	1	Mutant	Non-codel	11.41
CGGA_194	Recurrent	rAO	WHO III	Female	2304	1	43	1	0	Mutant	Codel	2.63
CGGA_1319	Primary	AO	WHO III	Female	2473	0	42	1	1	Wildtype	Non-codel	3.19
CGGA_1454	Primary	A	WHO II	Female	2274	0	42	1	0	Wildtype	Non-codel	1.26
CGGA_1496	Recurrent	rGBM	WHO IV	Female	330	1	42	1	1	Mutant	Codel	2.35
CGGA_1661	Primary	AA	WHO III	Female	1829	0	42	1	1	NA	Non-codel	3.18
CGGA_1908	Recurrent	rGBM	WHO IV	Female	298	1	42	1	1	Wildtype	Non-codel	3.92
CGGA_863	Primary	A	WHO II	Female	2073	1	42	1	0	Wildtype	Non-codel	2.14
CGGA_P468	Primary	AO	WHO III	Female	611	0	42	NA	NA	Mutant	Codel	2.09
CGGA_1032	Primary	A	WHO II	Female	643	1	41	NA	NA	Wildtype	NA	5.43
CGGA_1156	Primary	A	WHO II	Female	2805	0	41	1	0	Mutant	Non-codel	7.15
CGGA_135	Primary	AA	WHO III	Female	1924	1	41	1	0	Wildtype	Non-codel	60.18
CGGA_1424	Primary	AO	WHO III	Female	2311	0	41	1	1	Mutant	NA	0.64
CGGA_1507	Recurrent	rGBM	WHO IV	Female	715	1	41	1	1	Wildtype	Non-codel	33.41
CGGA_1699	Primary	GBM	WHO IV	Female	1708	0	41	1	1	Mutant	NA	0.34
CGGA_2056	Recurrent	rGBM	WHO IV	Female	628	0	41	1	1	Mutant	Non-codel	14.02
CGGA_2121	Recurrent	rA	WHO II	Female	346	1	41	1	1	Mutant	Non-codel	14.84
CGGA_530	Recurrent	rGBM	WHO IV	Female	506	1	41	0	1	Wildtype	Non-codel	24.66
CGGA_P185	Recurrent	rAA	WHO III	Female	502	1	41	1	1	Mutant	Non-codel	8.3
CGGA_P364	Recurrent	rAA	WHO III	Female	495	1	41	1	NA	Mutant	Non-codel	49.82
CGGA_P399	Recurrent	rO	WHO II	Female	732	0	41	NA	NA	Mutant	Codel	3.58
CGGA_P422	Primary	O	WHO II	Female	731	0	41	NA	NA	Mutant	Codel	1.43
CGGA_1030	Primary	A	WHO II	Female	3275	0	40	1	1	Mutant	Non-codel	3.49
CGGA_1354	Primary	GBM	WHO IV	Female	530	1	40	1	1	Wildtype	Non-codel	13.03
CGGA_1429	Recurrent	rGBM	WHO IV	Female	2304	0	40	1	1	Mutant	Codel	5.45
CGGA_1664	Primary	O	WHO II	Female	1528	1	40	1	0	Mutant	Non-codel	2.48
CGGA_1667	Primary	AO	WHO III	Female	1800	0	40	1	1	Mutant	Codel	2.09
CGGA_867	Recurrent	rAA	WHO III	Female	367	1	40	0	0	Mutant	Non-codel	10.73
CGGA_P13	Primary	O	WHO II	Female	1569	0	40	0	0	Mutant	Codel	0.99
CGGA_P633	Recurrent	rAA	WHO III	Female	327	0	40	1	1	Mutant	Non-codel	4.13
CGGA_P84	Primary	A	WHO II	Female	1326	0	40	1	0	Mutant	Non-codel	2.89
CGGA_1108	Primary	AA	WHO III	Female	684	1	39	1	1	Wildtype	Non-codel	40.11
CGGA_1144	Primary	AA	WHO III	Female	2505	0	39	1	1	Wildtype	Non-codel	2.34
CGGA_1677	Primary	A	WHO II	Female	NA	NA	39	NA	NA	NA	Non-codel	3.41
CGGA_1723	Primary	AO	WHO III	Female	1606	0	39	1	1	Mutant	Codel	1.84
CGGA_2081	Recurrent	rAO	WHO III	Female	571	0	39	1	0	Mutant	Codel	1.4
CGGA_2106	Recurrent	rGBM	WHO IV	Female	501	0	39	NA	NA	Mutant	Codel	3.38
CGGA_362	Recurrent	rA	WHO II	Female	1680	0	39	0	NA	Mutant	Codel	73.04
CGGA_420	Recurrent	rAO	WHO III	Female	3514	0	39	1	1	Mutant	Codel	1.18
CGGA_707	Primary	O	WHO II	Female	3299	1	39	1	1	Mutant	Codel	1.62
CGGA_846	Recurrent	rA	WHO II	Female	2991	0	39	0	1	Wildtype	Non-codel	7.66
CGGA_883	Recurrent	rA	WHO II	Female	1016	0	39	0	NA	Mutant	Non-codel	3.26
CGGA_107	Recurrent	rAA	WHO III	Female	2156	1	38	0	0	Wildtype	Non-codel	21.55
CGGA_1164	Recurrent	rGBM	WHO IV	Female	1022	1	38	0	1	Mutant	Codel	1.75
CGGA_1544	Primary	AA	WHO III	Female	208	1	38	0	0	Mutant	Non-codel	2.21
CGGA_P11	Primary	A	WHO II	Female	433	0	38	NA	NA	Mutant	Non-codel	6.05
CGGA_1264	Primary	AO	WHO III	Female	2541	0	37	0	1	Mutant	Codel	3.77
CGGA_1369	Primary	AO	WHO III	Female	360	0	37	1	1	Mutant	Non-codel	2.46
CGGA_1714	Primary	AOA	WHO III	Female	1654	0	37	1	1	NA	Codel	10.19
CGGA_1718	Primary	AA	WHO III	Female	1616	0	37	1	1	Mutant	Non-codel	3.12
CGGA_1880	Recurrent	rAA	WHO III	Female	1168	0	37	0	0	Mutant	Non-codel	1.64
CGGA_290	Primary	O	WHO II	Female	4390	0	37	1	0	Mutant	Codel	1.39
CGGA_P27	Primary	A	WHO II	Female	413	0	37	1	0	Mutant	Non-codel	1.96
CGGA_1087	Primary	O	WHO II	Female	701	0	36	0	1	Mutant	Codel	0.85
CGGA_1172	Primary	GBM	WHO IV	Female	2744	0	36	1	1	Mutant	Non-codel	12.6
CGGA_1513	Recurrent	rAO	WHO III	Female	2151	0	36	1	1	Mutant	Codel	1.74
CGGA_583	Primary	A	WHO II	Female	3107	1	36	1	0	Mutant	NA	0.61
CGGA_869	Recurrent	rGBM	WHO IV	Female	537	0	36	NA	NA	Wildtype	Non-codel	303.24
CGGA_P104	Recurrent	rAOA	WHO III	Female	167	1	36	1	1	Mutant	NA	1.72
CGGA_1101	Primary	A	WHO II	Female	214	1	35	0	0	Wildtype	NA	1.24
CGGA_1103	Primary	GBM	WHO IV	Female	585	1	35	1	1	Mutant	Non-codel	5.38
CGGA_1269	Primary	AO	WHO III	Female	2535	0	35	0	1	Mutant	Codel	3.71
CGGA_1560	Primary	GBM	WHO IV	Female	459	1	35	1	1	Mutant	Non-codel	9.05
CGGA_1607	Recurrent	rO	WHO II	Female	1333	1	35	1	1	Mutant	Codel	12.92
CGGA_1617	Primary	O	WHO II	Female	1935	0	35	1	0	NA	Codel	1.46
CGGA_634	Primary	AA	WHO III	Female	2633	1	35	1	1	Mutant	Non-codel	2.33
CGGA_1066	Primary	A	WHO II	Female	723	1	34	1	0	Mutant	Non-codel	5.35
CGGA_1580	Primary	AA	WHO III	Female	1581	1	34	1	1	Mutant	Non-codel	4.68
CGGA_1595	Primary	GBM	WHO IV	Female	1983	0	34	1	1	NA	Non-codel	1.96
CGGA_J73	Primary	AO	WHO III	Female	1134	1	34	1	1	Mutant	NA	3.2
CGGA_P314	Recurrent	rAO	WHO III	Female	875	0	34	0	0	Mutant	Codel	6.99
CGGA_P500	Recurrent	rO	WHO II	Female	567	0	34	1	1	Mutant	Codel	2.28
CGGA_P86	Primary	O	WHO II	Female	1326	0	34	1	0	Mutant	Codel	0.55
CGGA_1132	Recurrent	rAO	WHO III	Female	2862	0	33	1	1	Mutant	Codel	1.62
CGGA_1154	Recurrent	rAA	WHO III	Female	369	1	33	NA	NA	Mutant	Non-codel	5.23
CGGA_1226	Primary	A	WHO II	Female	670	1	33	1	1	Wildtype	Non-codel	2.91
CGGA_1282	Primary	GBM	WHO IV	Female	1116	1	33	1	1	Wildtype	Non-codel	7.01
CGGA_1334	Primary	A	WHO II	Female	146	1	33	1	1	Wildtype	Non-codel	7.15
CGGA_1725	Primary	AO	WHO III	Female	1606	0	33	1	1	Mutant	Codel	4.67
CGGA_1916	Primary	GBM	WHO IV	Female	NA	0	33	0	0	Mutant	Non-codel	6.3
CGGA_625	Recurrent	rAO	WHO III	Female	2465	1	33	0	0	Mutant	Codel	2.41
CGGA_1235	Primary	AO	WHO III	Female	2616	0	32	0	1	Mutant	Non-codel	5.53
CGGA_1563	Primary	A	WHO II	Female	2043	0	32	1	0	Wildtype	Non-codel	5.29
CGGA_1704	Primary	A	WHO II	Female	1684	0	32	1	0	Wildtype	Non-codel	5.78
CGGA_1994	Recurrent	rAO	WHO III	Female	862	0	32	NA	NA	Mutant	Non-codel	2.53
CGGA_D49	Recurrent	NA	NA	Female	NA	NA	32	NA	NA	Mutant	Codel	3.94
CGGA_P176	Primary	O	WHO II	Female	804	0	32	1	0	Mutant	Codel	2.28
CGGA_2115	Recurrent	rGBM	WHO IV	Female	171	1	31	1	1	Wildtype	Non-codel	3.75
CGGA_703	Recurrent	rAO	WHO III	Female	1355	1	31	1	1	Mutant	Non-codel	62.45
CGGA_1415	Recurrent	rGBM	WHO IV	Female	2338	0	30	1	1	Wildtype	Non-codel	94.76
CGGA_1427	Primary	OA	WHO II	Female	339	0	30	1	0	NA	Non-codel	5.38
CGGA_1587	Primary	AA	WHO III	Female	750	1	30	0	0	Mutant	Non-codel	5.31
CGGA_1611	Recurrent	rGBM	WHO IV	Female	1158	1	30	1	1	Mutant	Non-codel	9.64
CGGA_1670	Recurrent	rAA	WHO III	Female	365	1	30	1	1	Wildtype	Non-codel	7.46
CGGA_1703	Primary	A	WHO II	Female	1592	0	30	1	1	Mutant	Non-codel	4.41
CGGA_2088	Recurrent	rGBM	WHO IV	Female	NA	NA	30	1	1	Wildtype	Non-codel	47.52
CGGA_358	Recurrent	rAA	WHO III	Female	122	1	30	0	0	Mutant	Non-codel	12.14
CGGA_P108	Primary	AA	WHO III	Female	1276	0	30	1	1	Wildtype	Non-codel	3.42
CGGA_1017	Primary	GBM	WHO IV	Female	768	1	29	1	0	Wildtype	Non-codel	1.28
CGGA_1121	Recurrent	rAA	WHO III	Female	2889	0	29	1	1	Mutant	Non-codel	3.78
CGGA_1311	Recurrent	rAO	WHO III	Female	1080	1	29	1	1	Mutant	Codel	1.04
CGGA_1407	Primary	AO	WHO III	Female	2340	0	29	0	1	Mutant	Codel	4.04
CGGA_1440	Primary	O	WHO II	Female	2289	0	29	0	1	Mutant	Codel	3.02
CGGA_1702	Recurrent	rGBM	WHO IV	Female	168	1	29	1	1	Wildtype	Non-codel	4.35
CGGA_663	Primary	A	WHO II	Female	3880	0	29	1	0	Mutant	Non-codel	1.98
CGGA_1430	Recurrent	rGBM	WHO IV	Female	162	1	28	1	1	Wildtype	Non-codel	35.47
CGGA_1473	Recurrent	rAA	WHO III	Female	265	1	28	1	1	NA	Non-codel	54.59
CGGA_1606	Primary	AA	WHO III	Female	471	1	28	1	1	Wildtype	Non-codel	2.71
CGGA_P266	Primary	AA	WHO III	Female	253	1	28	1	1	Wildtype	NA	1.28
CGGA_P83	Primary	A	WHO II	Female	1330	0	28	1	1	Mutant	Non-codel	5.51
CGGA_1048	Primary	A	WHO II	Female	703	0	27	0	1	Wildtype	Non-codel	6
CGGA_1410	Primary	GBM	WHO IV	Female	825	1	27	1	1	Wildtype	Non-codel	5.71
CGGA_1502	Primary	O	WHO II	Female	2185	0	27	0	0	Mutant	Codel	6.99
CGGA_1528	Primary	O	WHO II	Female	2117	0	27	1	0	Mutant	Codel	4.11
CGGA_1569	Primary	AA	WHO III	Female	1406	0	27	0	0	Wildtype	Codel	2.78
CGGA_1624	Recurrent	rGBM	WHO IV	Female	87	1	27	1	1	Mutant	Non-codel	16.17
CGGA_1747	Primary	AOA	WHO III	Female	293	1	27	1	1	NA	Non-codel	8.28
CGGA_903	Primary	AA	WHO III	Female	1455	1	27	1	0	Mutant	Non-codel	4.99
CGGA_1568	Primary	AA	WHO III	Female	345	0	26	0	0	NA	Non-codel	4.38
CGGA_1634	Primary	GBM	WHO IV	Female	366	1	26	0	0	Wildtype	Non-codel	19.17
CGGA_1671	Primary	AA	WHO III	Female	1788	0	26	1	1	Mutant	Non-codel	10.47
CGGA_1183	Primary	AA	WHO III	Female	408	1	25	1	1	Wildtype	Non-codel	12.94
CGGA_1497	Primary	AA	WHO III	Female	1178	1	24	1	1	Mutant	Non-codel	2.88
CGGA_1588	Primary	AA	WHO III	Female	2003	0	24	0	0	Wildtype	Non-codel	14.08
CGGA_1903	Primary	AOA	WHO III	Female	1098	0	24	1	1	NA	Codel	8.58
CGGA_406	Recurrent	rAA	WHO III	Female	90	1	24	0	0	Mutant	Non-codel	6.99
CGGA_1130	Recurrent	rGBM	WHO IV	Female	402	1	23	1	0	Mutant	Non-codel	6.53
CGGA_1565	Primary	AA	WHO III	Female	1417	0	23	0	0	Mutant	Non-codel	6.68
CGGA_1673	Primary	A	WHO II	Female	1781	0	23	0	0	Mutant	Non-codel	0.77
CGGA_881	Recurrent	rAA	WHO III	Female	252	1	23	1	1	Wildtype	Non-codel	15.02
CGGA_P568	Recurrent	rAO	WHO III	Female	218	1	23	0	0	Mutant	Codel	5.83
CGGA_1425	Primary	GBM	WHO IV	Female	640	1	22	1	1	Wildtype	Codel	6.45
CGGA_1875	Primary	A	WHO II	Female	1178	0	22	1	1	Wildtype	Non-codel	17.17
CGGA_P29	Recurrent	rAOA	WHO III	Female	103	1	22	0	1	Mutant	NA	1.08
CGGA_P356	Recurrent	rA	WHO II	Female	569	1	22	NA	NA	Mutant	Non-codel	10.39
CGGA_P181	Primary	AA	WHO III	Female	238	1	21	NA	NA	Wildtype	Non-codel	10.61
CGGA_1657	Primary	AOA	WHO III	Female	1835	0	20	0	0	NA	Non-codel	3.04
CGGA_1518	Primary	AA	WHO III	Female	411	1	19	1	1	Wildtype	Non-codel	3.95
CGGA_2024	Recurrent	rGBM	WHO IV	Female	328	1	19	1	NA	Wildtype	Non-codel	3.35
CGGA_P609	Primary	GBM	WHO IV	Female	380	0	19	0	0	Wildtype	Non-codel	6.02
CGGA_1623	Primary	AA	WHO III	Female	1927	0	16	1	0	Wildtype	Non-codel	5.28
CGGA_P604	Recurrent	rAA	WHO III	Female	262	1	15	0	0	Wildtype	Non-codel	9.51
CGGA_1715	Primary	O	WHO II	Female	1653	0	12	0	0	Wildtype	Non-codel	3.2
CGGA_1238	Primary	A	WHO II	Female	2611	0	11	0	0	Wildtype	Non-codel	4.65
