# Supplementary material for: Prognostic Significance and Gene Co-Expression Network of PLAU and PLAUR in Gliomas
Source: Front Oncol. 2022 Jan 11;11:602321. doi: 10.3389/fonc.2021.602321 (PMC8787124; doi:10.3389/fonc.2021.602321)
Supplement: Supplementary Table 4 — Co-expression genes of PLAUR(LinkedOmics). [file Table_4.xlsx]

## Sheet: Sheet1
Query	Statistic	P-value	FDR (BH)	Event_SD	Event_TD
PLAUR	1	1e-225	1e-221	669	669
CLIC1	0.88655	1.79859e-225	1.8092e-221	669	669
S100A11	0.878845	1.52128e-216	1.02017e-212	669	669
IFI30	0.876248	1.13497e-213	5.70833e-210	669	669
SLC16A3	0.875443	8.55586e-213	3.44254e-209	669	669
TREM1	0.873378	1.43051e-210	4.79652e-207	669	632
CASP4	0.861263	2.8585e-198	8.21532e-195	669	669
PLK3	0.855323	1.17041e-192	2.94329e-189	669	669
VASP	0.853708	3.55753e-191	7.95227e-188	669	669
BCL3	0.850879	1.27505e-188	2.56514e-185	669	669
MSR1	0.848367	2.13428e-186	3.9034e-183	669	669
TNFRSF12A	0.847334	1.70715e-185	2.86204e-182	669	669
ANXA2P2	0.842811	1.28409e-181	1.98718e-178	669	669
S100A4	0.84232	3.3221e-181	4.77386e-178	669	669
SOCS3	0.841146	3.19389e-180	4.28364e-177	669	669
ITGA5	0.839696	5.09425e-179	6.40538e-176	669	669
IFNGR2	0.839336	1.00832e-178	1.19326e-175	669	669
C5AR1	0.83897	2.01573e-178	2.25292e-175	669	669
PLAU	0.838611	3.97412e-178	4.20797e-175	669	669
SERPINA1	0.832051	7.16779e-173	7.21008e-170	669	669
RAC2	0.831756	1.22123e-172	1.16994e-169	669	669
CLCF1	0.830524	1.11284e-171	1.01764e-168	669	669
ANXA2	0.829358	8.86784e-171	7.75666e-168	669	669
TYMP	0.828259	6.18968e-170	5.1885e-167	669	669
MYL12A	0.826526	1.28547e-168	1.03445e-165	669	669
FCGR2A	0.823064	4.99308e-166	3.86349e-163	669	669
TIMP1	0.821374	8.73357e-165	6.50748e-162	669	669
FOSL1	0.820879	2.00851e-164	1.44311e-161	669	669
SQRDL	0.819242	3.10211e-163	2.15201e-160	669	669
PTPN22	0.817163	9.61544e-162	6.44811e-159	669	653
PLBD1	0.815335	1.90292e-160	1.23493e-157	669	669
PTPN7	0.814949	3.55965e-160	2.23791e-157	669	669
ICAM1	0.814633	5.93042e-160	3.6154e-157	669	669
SERPINH1	0.814539	6.90411e-160	4.0852e-157	669	669
NNMT	0.81342	4.18365e-159	2.40476e-156	669	669
MYO1G	0.813383	4.44104e-159	2.4818e-156	669	669
ANXA2P1	0.812683	1.36269e-158	7.40936e-156	669	667
SLC10A3	0.812604	1.54449e-158	8.17685e-156	669	669
MAP2K3	0.812298	2.51958e-158	1.29972e-155	669	669
PLEK2	0.810262	6.34127e-157	3.18934e-154	669	648
HSPA6	0.808679	7.57437e-156	3.71661e-153	669	669
EMR2	0.808187	1.62996e-155	7.80749e-153	669	669
SAT1	0.807456	5.07204e-155	2.373e-152	669	669
CCDC109B	0.807282	6.63978e-155	3.03589e-152	669	669
GPR65	0.80687	1.25451e-154	5.60851e-152	669	669
SH2D2A	0.806503	2.21088e-154	9.66924e-152	669	658
CISH	0.806105	4.07564e-154	1.74455e-151	669	669
VDR	0.806012	4.70094e-154	1.97028e-151	669	665
IL1RN	0.805978	4.95671e-154	2.03508e-151	669	667
TNFAIP8	0.805549	9.56417e-154	3.84824e-151	669	669
FCGR2C	0.805376	1.24693e-153	4.91878e-151	669	666
BCL2A1	0.804521	4.59324e-153	1.77705e-150	669	668
IRF1	0.803848	1.27827e-152	4.8521e-150	669	669
KYNU	0.803312	2.87598e-152	1.07146e-149	669	668
PLSCR1	0.803014	4.51262e-152	1.65063e-149	669	669
TUBA1C	0.802583	8.64282e-152	3.10493e-149	669	669
CSTA	0.802247	1.43273e-151	5.05679e-149	669	637
MSN	0.801943	2.26085e-151	7.84204e-149	669	669
SERTAD1	0.80132	5.74735e-151	1.95975e-148	669	669
ELF4	0.801214	6.73525e-151	2.25833e-148	669	669
HMOX1	0.801083	8.19208e-151	2.70178e-148	669	669
CAPZA1	0.800997	9.30391e-151	3.01897e-148	669	669
FCER1G	0.800724	1.39966e-150	4.46959e-148	669	669
TMSL3	0.799677	6.62382e-150	2.08216e-147	669	669
EMP3	0.799116	1.51761e-149	4.69711e-147	669	669
HK3	0.798013	7.68996e-149	2.34404e-146	669	669
TAGLN2	0.797464	1.719e-148	5.16161e-146	669	669
SLC11A1	0.797149	2.72483e-148	8.0615e-146	669	669
PDPN	0.796279	9.66586e-148	2.81823e-145	669	669
CLEC5A	0.795974	1.50442e-147	4.32371e-145	669	651
GLA	0.79555	2.78027e-147	7.87796e-145	669	669
CD300LB	0.795081	5.47601e-147	1.53009e-144	669	649
CTSC	0.794415	1.42865e-146	3.9372e-144	669	669
CTSB	0.794077	2.32418e-146	6.31863e-144	669	669
ADPGK	0.793728	3.82891e-146	1.02707e-143	669	669
RAB32	0.793623	4.4498e-146	1.17791e-143	669	669
UPP1	0.792228	3.25355e-145	8.50063e-143	669	669
ALOX5AP	0.788908	3.48184e-143	8.98046e-141	669	669
C1RL	0.788623	5.17847e-143	1.31874e-140	669	669
SERPINB1	0.787934	1.34876e-142	3.39179e-140	669	669
DPYD	0.787741	1.76259e-142	4.37776e-140	669	669
C1R	0.787016	4.80572e-142	1.17904e-139	669	669
CD58	0.787006	4.87075e-142	1.1806e-139	669	669
FCGR2B	0.786826	6.24899e-142	1.49663e-139	669	668
GPR84	0.786514	9.59873e-142	2.27185e-139	669	665
ADPRH	0.78428	2.04327e-140	4.77982e-138	669	669
LSP1	0.783849	3.66965e-140	8.48575e-138	669	669
TPM4	0.783625	4.97103e-140	1.13644e-137	669	669
SRPX2	0.78334	7.31092e-140	1.6526e-137	669	668
NCRNA00152	0.783111	9.96925e-140	2.22846e-137	669	669
PYGL	0.783012	1.13978e-139	2.51979e-137	669	669
DOK3	0.78298	1.18949e-139	2.60111e-137	669	669
SERPINE1	0.782373	2.69724e-139	5.83475e-137	669	669
SIGLEC9	0.782015	4.36858e-139	9.34969e-137	669	669
SERPINB8	0.781561	8.03629e-139	1.70183e-136	669	669
SLC39A1	0.780326	4.1864e-138	8.77312e-136	669	669
FCGR3A	0.780107	5.60486e-138	1.16246e-135	669	669
CCL2	0.779951	6.89044e-138	1.41451e-135	669	669
ANXA1	0.779046	2.28852e-137	4.65054e-135	669	669
FSTL1	0.778955	2.58328e-137	5.19705e-135	669	669
TNFRSF1A	0.778553	4.39225e-137	8.74884e-135	669	669
LIF	0.778247	6.57328e-137	1.29648e-134	669	668
BACE2	0.777205	2.58468e-136	5.0484e-134	669	669
PLP2	0.776932	3.69855e-136	7.15456e-134	669	669
SPP1	0.776808	4.35057e-136	8.33569e-134	669	669
C15orf48	0.776676	5.16533e-136	9.80341e-134	669	635
RAB42	0.776374	7.66557e-136	1.44127e-133	669	669
CDCP1	0.775509	2.36325e-135	4.40221e-133	669	669
PDLIM1	0.775115	3.94216e-135	7.27599e-133	669	669
TGIF1	0.774812	5.83773e-135	1.06767e-132	669	669
HEXB	0.774576	7.91704e-135	1.43491e-132	669	669
RAB27A	0.774524	8.4752e-135	1.52236e-132	669	669
FBP1	0.774065	1.53239e-134	2.72819e-132	669	669
PLIN2	0.773718	2.39744e-134	4.23085e-132	669	669
HSPA7	0.773024	5.84552e-134	1.02261e-131	669	668
BATF	0.772854	7.2684e-134	1.24978e-131	669	665
RGS16	0.772852	7.28822e-134	1.24978e-131	669	669
GLT25D1	0.772847	7.33045e-134	1.24978e-131	669	669
ANG	0.772807	7.71687e-134	1.3046e-131	669	668
FAM20A	0.7723	1.47566e-133	2.47395e-131	669	668
CHI3L1	0.771863	2.57814e-133	4.28653e-131	669	669
MBD2	0.771587	3.6657e-133	6.0448e-131	669	669
LOC541471	0.771271	5.47668e-133	8.95771e-131	669	669
ABCC3	0.771158	6.32299e-133	1.02585e-130	669	667
LOX	0.770929	8.4649e-133	1.36237e-130	669	669
TES	0.770731	1.08727e-132	1.736e-130	669	669
ARPC1B	0.770045	2.59023e-132	4.10317e-130	669	669
CASP8	0.770017	2.68465e-132	4.21951e-130	669	669
ISG20	0.769809	3.49173e-132	5.44548e-130	669	669
VAMP8	0.768946	1.03398e-131	1.60013e-129	669	669
NTAN1	0.768574	1.64903e-131	2.53245e-129	669	669
BCL2L12	0.767678	5.05995e-131	7.71183e-129	669	669
MIR155HG	0.767441	6.79811e-131	1.0283e-128	669	665
FAM70B	0.767342	7.69399e-131	1.15513e-128	669	669
LCP2	0.767158	9.67972e-131	1.44249e-128	669	669
NAMPT	0.766306	2.78867e-130	4.12519e-128	669	669
DENND2D	0.765865	4.81363e-130	7.06865e-128	669	668
RUNX1	0.765776	5.37585e-130	7.83706e-128	669	669
SP100	0.765686	6.00551e-130	8.692e-128	669	669
LY96	0.765519	7.37961e-130	1.06045e-127	669	669
TUBB6	0.7653	9.66791e-130	1.37943e-127	669	669
SERPING1	0.764485	2.63708e-129	3.73611e-127	669	669
SRGN	0.764316	3.24516e-129	4.56546e-127	669	669
ARHGDIB	0.76384	5.81769e-129	8.1278e-127	669	669
GLRX	0.763821	5.95268e-129	8.25904e-127	669	669
TCIRG1	0.763574	8.05669e-129	1.11017e-126	669	669
PTX3	0.762981	1.66128e-128	2.27358e-126	669	669
HLA-DRA	0.762925	1.77926e-128	2.4186e-126	669	669
CTSZ	0.762503	2.97354e-128	4.01487e-126	669	669
SEC24D	0.762494	3.00742e-128	4.03356e-126	669	669
LILRA6	0.761738	7.53149e-128	1.00343e-125	669	667
FAM109B	0.761645	8.42998e-128	1.11575e-125	669	669
S100A9	0.761377	1.16478e-127	1.53157e-125	669	669
REXO2	0.761179	1.48046e-127	1.93401e-125	669	669
IL4I1	0.761115	1.60008e-127	2.0768e-125	669	669
KDELR3	0.76085	2.20342e-127	2.84156e-125	669	669
CD276	0.760271	4.42431e-127	5.66932e-125	669	669
NPC2	0.760002	6.1153e-127	7.78655e-125	669	669
C5orf62	0.759646	9.37568e-127	1.18629e-124	669	669
LTBR	0.759381	1.28699e-126	1.61823e-124	669	669
SCPEP1	0.759314	1.39522e-126	1.74342e-124	669	669
RELB	0.75904	1.93683e-126	2.40526e-124	669	669
APOBEC3G	0.758869	2.37688e-126	2.93362e-124	669	669
PRICKLE3	0.758086	6.04216e-126	7.41196e-124	669	669
CD14	0.757547	1.1468e-125	1.39826e-123	669	669
CAPG	0.757338	1.46974e-125	1.78122e-123	669	669
ZC3H12A	0.757145	1.84866e-125	2.22702e-123	669	669
CHI3L2	0.756825	2.69834e-125	3.23126e-123	669	669
BCL10	0.756647	3.33004e-125	3.96413e-123	669	669
FHOD1	0.756628	3.40769e-125	4.0327e-123	669	669
PTGER4	0.756528	3.83423e-125	4.51094e-123	669	669
FAM20C	0.755184	1.86664e-124	2.1707e-122	669	669
RNASE2	0.754707	3.26531e-124	3.77537e-122	669	668
VIM	0.754599	3.70124e-124	4.25495e-122	669	669
LDHA	0.754491	4.20244e-124	4.80368e-122	669	669
CCL20	0.753002	2.38373e-123	2.69415e-121	669	562
OSTC	0.752683	3.44924e-123	3.87663e-121	669	669
PFN1	0.752621	3.70928e-123	4.14574e-121	669	669
KDELR1	0.752542	4.06416e-123	4.51729e-121	669	669
STX11	0.752533	4.10465e-123	4.53722e-121	669	669
TREML3	0.752515	4.19013e-123	4.6064e-121	669	449
B3GNT5	0.75233	5.19563e-123	5.68074e-121	669	669
IL6	0.752017	7.45911e-123	8.11148e-121	669	654
TWF2	0.751998	7.62956e-123	8.24205e-121	669	669
FAM176B	0.751994	7.66112e-123	8.24205e-121	669	669
ARPC2	0.751589	1.22283e-122	1.30856e-120	669	669
FPR2	0.7507	3.40379e-122	3.62315e-120	669	645
LILRA5	0.750032	7.31707e-122	7.74762e-120	669	601
STEAP3	0.75	7.59102e-122	7.99561e-120	669	669
CCR5	0.749959	7.95402e-122	8.33432e-120	669	669
RNF135	0.749629	1.16069e-121	1.20989e-119	669	669
SOD2	0.749574	1.23507e-121	1.28078e-119	669	669
HLA-DMB	0.74947	1.39214e-121	1.43626e-119	669	669
IBSP	0.749306	1.67761e-121	1.72195e-119	669	490
TMSB10	0.749102	2.11673e-121	2.16164e-119	669	669
RDH10	0.749044	2.26145e-121	2.29777e-119	669	669
DAP	0.748944	2.53465e-121	2.56242e-119	669	669
CXCL10	0.748923	2.59725e-121	2.61257e-119	669	665
ARPC5	0.748916	2.61796e-121	2.62031e-119	669	669
CD300A	0.748905	2.64984e-121	2.63908e-119	669	669
KIAA0040	0.748384	4.79294e-121	4.74997e-119	669	669
TNFAIP3	0.748009	7.33689e-121	7.23547e-119	669	669
CD74	0.747941	7.92659e-121	7.74641e-119	669	669
TPM3	0.747819	9.09808e-121	8.84228e-119	669	669
TRIM38	0.747734	1.00213e-120	9.69274e-119	669	669
CYP2S1	0.747721	1.01705e-120	9.78994e-119	669	669
CASP6	0.747536	1.25328e-120	1.20064e-118	669	669
CCRL2	0.747531	1.26111e-120	1.20242e-118	669	669
CD80	0.747513	1.28685e-120	1.22117e-118	669	594
MMP14	0.747497	1.31089e-120	1.23815e-118	669	669
CST7	0.747437	1.40266e-120	1.31863e-118	669	655
HAMP	0.747042	2.19223e-120	2.05132e-118	669	659
GPRC5A	0.746915	2.529e-120	2.35549e-118	669	665
IL10RB	0.74683	2.78331e-120	2.58039e-118	669	669
EDEM2	0.746821	2.81057e-120	2.59371e-118	669	669
SERTAD3	0.746543	3.84819e-120	3.53507e-118	669	669
SRPR	0.74645	4.2702e-120	3.90491e-118	669	669
DDOST	0.745624	1.08031e-119	9.83421e-118	669	669
ATF3	0.745156	1.82464e-119	1.65352e-117	669	669
CLEC2B	0.74511	1.92023e-119	1.73234e-117	669	669
PQLC3	0.745054	2.0451e-119	1.83675e-117	669	669
PPM1M	0.744899	2.43196e-119	2.1745e-117	669	669
ST8SIA4	0.74472	2.96984e-119	2.63204e-117	669	669
GNG5	0.744679	3.11094e-119	2.74499e-117	669	669
FPR1	0.744278	4.86371e-119	4.27284e-117	669	669
CARD16	0.744047	6.2878e-119	5.49991e-117	669	669
APOBEC3C	0.743831	8.00086e-119	6.96802e-117	669	669
SHC1	0.743804	8.24007e-119	7.14542e-117	669	669
FTL	0.743688	9.37798e-119	8.09726e-117	669	669
SECTM1	0.743557	1.08405e-118	9.32004e-117	669	669
LGALS1	0.743467	1.19813e-118	1.0257e-116	669	669
ITGB3	0.743363	1.34504e-118	1.14659e-116	669	669
NUAK2	0.743203	1.60702e-118	1.36414e-116	669	669
MYCBP	0.742955	2.11416e-118	1.78708e-116	669	669
FAM129A	0.742681	2.86377e-118	2.4106e-116	669	669
GMFG	0.742594	3.15415e-118	2.64397e-116	669	669
IKBIP	0.741857	7.11234e-118	5.91265e-116	669	669
COL6A2	0.741831	7.31906e-118	6.05946e-116	669	669
PLA2G2A	0.741806	7.51947e-118	6.19987e-116	669	389
NCF1	0.741731	8.17219e-118	6.68326e-116	669	669
TMEM71	0.741696	8.48943e-118	6.91459e-116	669	669
FNDC3B	0.741447	1.11686e-117	9.06009e-116	669	669
RHOH	0.741413	1.15887e-117	9.36313e-116	669	669
ARID5A	0.740719	2.48233e-117	1.99758e-115	669	669
SH2B3	0.740441	3.36784e-117	2.69937e-115	669	669
ADAMTSL4	0.740166	4.55058e-117	3.61852e-115	669	669
THBD	0.740106	4.85922e-117	3.84873e-115	669	669
OLFML3	0.739537	9.03845e-117	7.07531e-115	669	669
SLAMF8	0.739363	1.0931e-116	8.52362e-115	669	669
SLC7A7	0.739311	1.15585e-116	8.97818e-115	669	669
C2	0.738981	1.65597e-116	1.27643e-114	669	669
GBP1	0.738564	2.60472e-116	2.00007e-114	669	669
SH3BGRL3	0.738473	2.87614e-116	2.20008e-114	669	669
NAGA	0.738099	4.31282e-116	3.28657e-114	669	669
STC1	0.738015	4.72045e-116	3.58276e-114	669	667
SLC35A2	0.738012	4.73712e-116	3.58276e-114	669	669
IL10	0.737995	4.82617e-116	3.63644e-114	669	656
CD63	0.737848	5.65698e-116	4.23075e-114	669	669
CD163	0.737219	1.11556e-115	8.2815e-114	669	669
CASP1	0.736962	1.47259e-115	1.08918e-113	669	669
CD248	0.736408	2.67199e-115	1.96905e-113	669	669
HLA-DMA	0.736318	2.94366e-115	2.16133e-113	669	669
RGS19	0.736264	3.11885e-115	2.28164e-113	669	669
STK40	0.735869	4.76486e-115	3.47317e-113	669	669
FERMT3	0.735592	6.41284e-115	4.65753e-113	669	669
SPOCD1	0.735521	6.91474e-115	5.00398e-113	669	669
ACTB	0.735344	8.35934e-115	6.02772e-113	669	669
EMILIN2	0.735284	8.9093e-115	6.40133e-113	669	669
ZYX	0.735176	1.00055e-114	7.16334e-113	669	669
C1QB	0.735093	1.09248e-114	7.79377e-113	669	669
KCNE3	0.734918	1.31738e-114	9.36501e-113	669	669
ENG	0.734534	1.98509e-114	1.40126e-112	669	669
CD40	0.734503	2.05139e-114	1.443e-112	669	669
KDELR2	0.733922	3.80699e-114	2.66861e-112	669	669
C1orf85	0.733741	4.61198e-114	3.22166e-112	669	669
SIGLEC7	0.733689	4.87093e-114	3.39078e-112	669	668
GPX8	0.733446	6.30892e-114	4.37665e-112	669	669
TMEM49	0.733378	6.77799e-114	4.6859e-112	669	669
THBS1	0.733339	7.06106e-114	4.86488e-112	669	669
RAB34	0.733288	7.45191e-114	5.11664e-112	669	669
PCOLCE	0.732697	1.39313e-113	9.50065e-112	669	669
GBP5	0.732355	1.9999e-113	1.35926e-111	669	669
TREML2	0.732063	2.71983e-113	1.84234e-111	669	512
RAB38	0.731886	3.27569e-113	2.21142e-111	669	667
CTSS	0.731815	3.53197e-113	2.37646e-111	669	669
FAM115C	0.731558	4.62854e-113	3.09358e-111	669	669
FAM26F	0.73138	5.57685e-113	3.71507e-111	669	669
TYROBP	0.731221	6.59379e-113	4.36361e-111	669	669
LILRB3	0.731206	6.69303e-113	4.41476e-111	669	666
GDF15	0.731013	8.20149e-113	5.39208e-111	669	668
SLC25A24	0.730813	1.01149e-112	6.60687e-111	669	669
PLOD1	0.730804	1.0203e-112	6.64285e-111	669	669
LRRC25	0.730696	1.14234e-112	7.41342e-111	669	669
MGAT1	0.730685	1.15643e-112	7.48072e-111	669	669
CEBPB	0.730445	1.48618e-112	9.58301e-111	669	669
PTPN2	0.730396	1.56374e-112	1.00509e-110	669	669
FCGBP	0.730344	1.65129e-112	1.05798e-110	669	669
SLC43A3	0.730315	1.70293e-112	1.08761e-110	669	669
AK2	0.730078	2.1804e-112	1.38814e-110	669	669
CLEC7A	0.729627	3.49197e-112	2.21614e-110	669	669
RAP1B	0.729151	5.7276e-112	3.62352e-110	669	669
IL2RG	0.729133	5.83709e-112	3.68121e-110	669	669
LYZ	0.729089	6.10928e-112	3.84083e-110	669	669
TRPV2	0.728716	8.99841e-112	5.63956e-110	669	669
FES	0.728377	1.27903e-111	7.99115e-110	669	669
ZDHHC12	0.727581	2.91533e-111	1.81581e-109	669	669
C21orf7	0.727512	3.13e-111	1.9435e-109	669	669
ADAM12	0.727307	3.86816e-111	2.39445e-109	669	669
RBMS1	0.7273	3.89464e-111	2.40345e-109	669	669
COL1A1	0.726565	8.29878e-111	5.10565e-109	669	669
PTGIR	0.72642	9.63656e-111	5.91062e-109	669	667
SP140L	0.726415	9.69026e-111	5.92549e-109	669	669
ADM	0.726369	1.01595e-110	6.19362e-109	669	669
DOK2	0.726364	1.02094e-110	6.20524e-109	669	669
ITPKC	0.726211	1.19467e-110	7.2175e-109	669	669
GUSB	0.726082	1.36384e-110	8.21488e-109	669	669
LEPRE1	0.726046	1.41391e-110	8.49106e-109	669	669
PSMC2	0.725924	1.60323e-110	9.59936e-109	669	669
B2M	0.725843	1.74235e-110	1.04014e-108	669	669
TPRG1	0.725792	1.83467e-110	1.09201e-108	669	665
MED8	0.72551	2.44935e-110	1.45357e-108	669	669
WIPI1	0.725443	2.62438e-110	1.55286e-108	669	669
IGFBP2	0.725401	2.73801e-110	1.61535e-108	669	669
MLKL	0.725329	2.94762e-110	1.73393e-108	669	669
SERPINA3	0.724908	4.5306e-110	2.65734e-108	669	669
EMR1	0.724616	6.1e-110	3.56743e-108	669	638
SERPINA5	0.724369	7.85031e-110	4.57776e-108	669	651
VNN2	0.724312	8.31433e-110	4.83433e-108	669	668
MMP9	0.724264	8.73163e-110	5.06234e-108	669	652
CSDA	0.724243	8.9195e-110	5.1564e-108	669	669
LAPTM5	0.724051	1.08436e-109	6.25077e-108	669	669
METTL7B	0.723712	1.53009e-109	8.79496e-108	669	669
SPINT1	0.723251	2.44339e-109	1.39648e-107	669	669
RBM47	0.723199	2.57507e-109	1.46757e-107	669	669
C17orf87	0.723002	3.14168e-109	1.78543e-107	669	669
G0S2	0.722902	3.47564e-109	1.96966e-107	669	662
S100A6	0.722706	4.23966e-109	2.38917e-107	669	669
TIFA	0.722565	4.88595e-109	2.74569e-107	669	669
ARHGAP18	0.722451	5.48646e-109	3.07456e-107	669	669
VAMP5	0.722243	6.7654e-109	3.77026e-107	669	669
CMTM6	0.72117	1.99068e-108	1.10327e-106	669	669
LYN	0.721029	2.29391e-108	1.26783e-106	669	669
C1QA	0.721023	2.30757e-108	1.27188e-106	669	669
GLB1	0.720944	2.49679e-108	1.37242e-106	669	669
REEP4	0.72056	3.66785e-108	2.00516e-106	669	669
ITGB1	0.720435	4.15644e-108	2.26611e-106	669	669
HSD3B7	0.720248	5.01284e-108	2.72563e-106	669	669
SH2D4A	0.720003	6.40591e-108	3.47369e-106	669	668
CD69	0.71981	7.7631e-108	4.19834e-106	669	669
C1S	0.719731	8.40339e-108	4.53242e-106	669	669
CYBA	0.719684	8.80778e-108	4.73783e-106	669	669
OSCAR	0.719501	1.05693e-107	5.67024e-106	669	669
FHL3	0.719479	1.07989e-107	5.77797e-106	669	669
DNAJB1	0.71947	1.08935e-107	5.81315e-106	669	669
CLDN23	0.719361	1.21467e-107	6.46476e-106	669	667
PPP1R15A	0.719302	1.28802e-107	6.83702e-106	669	669
SDF4	0.719266	1.33555e-107	7.07071e-106	669	669
SPATS2L	0.719182	1.45128e-107	7.6632e-106	669	669
NFKBIZ	0.71916	1.48438e-107	7.81746e-106	669	669
PDIA5	0.719087	1.59478e-107	8.37699e-106	669	669
SLC25A19	0.719081	1.60504e-107	8.38723e-106	669	669
CD68	0.719081	1.60507e-107	8.38723e-106	669	669
RIPK1	0.719036	1.6789e-107	8.75026e-106	669	669
PVRL2	0.718867	1.98472e-107	1.03175e-105	669	669
BST1	0.718552	2.71395e-107	1.4072e-105	669	669
C9orf167	0.718166	3.97905e-107	2.05785e-105	669	669
COL4A1	0.718103	4.23525e-107	2.18474e-105	669	669
IL8	0.717837	5.51145e-107	2.83579e-105	669	667
PECAM1	0.717465	7.96023e-107	4.0853e-105	669	669
NMI	0.7173	9.36887e-107	4.78383e-105	669	669
DDB2	0.717266	9.69417e-107	4.9374e-105	669	669
PDLIM7	0.716901	1.38898e-106	7.05646e-105	669	669
S100A8	0.716783	1.55956e-106	7.90308e-105	669	667
CAST	0.716658	1.76338e-106	8.9135e-105	669	669
TNFRSF11B	0.716429	2.20983e-106	1.11422e-104	669	668
PDIA3P	0.716229	2.69022e-106	1.35305e-104	669	669
MGST2	0.716173	2.8407e-106	1.42517e-104	669	669
YIPF1	0.716122	2.98728e-106	1.49498e-104	669	669
CD164	0.715906	3.694e-106	1.84407e-104	669	669
HLA-DPA1	0.715887	3.76289e-106	1.87381e-104	669	669
FAM114A1	0.715817	4.02926e-106	2.0015e-104	669	669
CD48	0.715774	4.20214e-106	2.08223e-104	669	665
SLC30A7	0.715735	4.366e-106	2.15811e-104	669	669
TMEM214	0.715584	5.06621e-106	2.49778e-104	669	669
SHISA5	0.715581	5.078e-106	2.49778e-104	669	669
P4HB	0.71542	5.94804e-106	2.9115e-104	669	669
FXYD5	0.715224	7.20519e-106	3.5183e-104	669	669
C1QC	0.715114	8.02324e-106	3.90827e-104	669	669
PHLDA2	0.715066	8.40265e-106	4.07336e-104	669	648
FN1	0.714742	1.15322e-105	5.56367e-104	669	669
CTSA	0.714433	1.5591e-105	7.48589e-104	669	669
XBP1	0.714417	1.58406e-105	7.58765e-104	669	669
ARHGAP15	0.714105	2.14722e-105	1.02607e-103	669	669
2020-09-15	0.713813	2.85001e-105	1.35227e-103	669	669
COL1A2	0.713583	3.5645e-105	1.68335e-103	669	669
PDCD1LG2	0.713419	4.18111e-105	1.96992e-103	669	668
LAIR1	0.713412	4.21052e-105	1.97914e-103	669	669
CTSL1	0.71304	6.03931e-105	2.83214e-103	669	669
TMBIM1	0.713001	6.27236e-105	2.93459e-103	669	669
PLEK	0.712986	6.36382e-105	2.97047e-103	669	669
GPR183	0.712684	8.52205e-105	3.96867e-103	669	669
GLIPR1	0.712428	1.09122e-104	5.05835e-103	669	669
NUCB1	0.712407	1.11386e-104	5.15143e-103	669	669
LGALS3	0.712222	1.33227e-104	6.13332e-103	669	669
TNFRSF10D	0.712017	1.62394e-104	7.44203e-103	669	669
SYDE1	0.711988	1.66905e-104	7.63134e-103	669	669
GRN	0.711445	2.81536e-104	1.28434e-102	669	669
RUNX3	0.711403	2.93264e-104	1.33482e-102	669	669
GCH1	0.710608	6.29207e-104	2.84458e-102	669	669
TMEM154	0.710445	7.35559e-104	3.31793e-102	669	669
PIGT	0.710249	8.8774e-104	3.99543e-102	669	669
ALOX5	0.710114	1.01031e-103	4.53692e-102	669	669
CYTIP	0.710088	1.03608e-103	4.64229e-102	669	669
MPZL2	0.70994	1.19309e-103	5.33391e-102	669	668
CD300C	0.709823	1.33377e-103	5.94962e-102	669	669
F11R	0.709674	1.53817e-103	6.83109e-102	669	669
VASN	0.709624	1.61292e-103	7.14731e-102	669	669
IGFBP7	0.709541	1.74682e-103	7.72362e-102	669	669
IL4R	0.708819	3.47542e-103	1.5333e-101	669	669
CD93	0.708681	3.96153e-103	1.74394e-101	669	669
SPI1	0.708337	5.49563e-103	2.40874e-101	669	669
PDCD1	0.708309	5.64351e-103	2.46817e-101	669	638
COL4A2	0.708286	5.76601e-103	2.51628e-101	669	669
PDE6G	0.707844	8.77661e-103	3.82181e-101	669	667
C6orf150	0.707732	9.75848e-103	4.2402e-101	669	668
FUCA2	0.707543	1.16714e-102	5.06045e-101	669	669
CD53	0.707513	1.20017e-102	5.19249e-101	669	669
CEBPD	0.707432	1.29589e-102	5.59458e-101	669	669
SAA1	0.707283	1.49185e-102	6.42678e-101	669	377
LOC154761	0.707105	1.76515e-102	7.5717e-101	669	669
RAP2B	0.706884	2.17392e-102	9.30532e-101	669	669
MS4A6A	0.706879	2.18556e-102	9.33524e-101	669	669
C9orf21	0.706681	2.63331e-102	1.12239e-100	669	669
MRC2	0.706656	2.69707e-102	1.14545e-100	669	669
FUCA1	0.706655	2.69879e-102	1.14545e-100	669	669
OSMR	0.706079	4.64298e-102	1.95823e-100	669	669
RHOC	0.705902	5.48256e-102	2.30749e-100	669	669
IL15	0.705621	7.14162e-102	2.99948e-100	669	668
MR1	0.70534	9.29533e-102	3.87974e-100	669	669
TNFRSF14	0.705263	9.9921e-102	4.16193e-100	669	669
MYBPH	0.705257	1.00454e-101	4.17548e-100	669	631
ACTR3	0.705195	1.06484e-101	4.417e-100	669	669
APOBEC3F	0.705085	1.18088e-101	4.88826e-100	669	669
IQGAP1	0.704821	1.51066e-101	6.24056e-100	669	669
PDIA4	0.704818	1.5159e-101	6.24937e-100	669	669
SOCS1	0.704177	2.75795e-101	1.13234e-99	669	669
GSDMD	0.70403	3.16538e-101	1.29697e-99	669	669
EMILIN1	0.703823	3.83787e-101	1.56931e-99	669	669
LTF	0.7036	4.721e-101	1.92436e-99	669	667
TMED9	0.703599	4.72528e-101	1.92436e-99	669	669
SASH3	0.703555	4.92714e-101	2.00251e-99	669	669
DYRK3	0.703375	5.82035e-101	2.36076e-99	669	669
TM4SF1	0.703169	7.05451e-101	2.85559e-99	669	669
HLA-DRB1	0.70307	7.73046e-101	3.12292e-99	669	669
MACC1	0.702914	8.9392e-101	3.60398e-99	669	642
BDKRB2	0.702328	1.53853e-100	6.16577e-99	669	666
LAMC1	0.702245	1.66136e-100	6.63688e-99	669	669
TNFSF14	0.702244	1.66268e-100	6.63688e-99	669	512
PI4K2B	0.701763	2.59298e-100	1.02688e-98	669	669
HFE	0.701749	2.62728e-100	1.03842e-98	669	669
GBGT1	0.701702	2.74446e-100	1.08261e-98	669	669
NCF2	0.701567	3.10994e-100	1.22199e-98	669	669
P2RY6	0.701478	3.37395e-100	1.32314e-98	669	669
ACTN1	0.701457	3.44143e-100	1.34698e-98	669	669
GADD45A	0.701354	3.7835e-100	1.47799e-98	669	669
LILRB2	0.701335	3.8513e-100	1.50156e-98	669	669
ZDHHC18	0.701	5.24153e-100	2.03178e-98	669	669
VKORC1	0.700949	5.49454e-100	2.12575e-98	669	669
CALHM2	0.700562	7.84484e-100	3.02922e-98	669	669
ORMDL2	0.700504	8.27272e-100	3.18833e-98	669	669
LATS2	0.700282	1.01418e-99	3.90118e-98	669	669
TNFSF12-TNFSF13	0.700138	1.15757e-99	4.43582e-98	669	568
C1orf54	0.700097	1.20175e-99	4.59635e-98	669	669
HLA-B	0.70005	1.25473e-99	4.78987e-98	669	669
HLA-DPB1	0.699392	2.29386e-99	8.7236e-98	669	669
WDR1	0.699327	2.43392e-99	9.23881e-98	669	669
OSM	0.699212	2.70284e-99	1.02402e-97	669	666
CALU	0.698843	3.78727e-99	1.4295e-97	669	669
UNC93B1	0.698782	4.00151e-99	1.50472e-97	669	669
FRRS1	0.698779	4.01495e-99	1.50696e-97	669	652
PTRF	0.698652	4.50808e-99	1.68889e-97	669	669
PIM1	0.698045	7.83413e-99	2.92406e-97	669	669
HOXA1	0.697999	8.16982e-99	3.04371e-97	669	600
IL2RA	0.697924	8.74532e-99	3.2521e-97	669	494
CTBS	0.697864	9.2385e-99	3.42284e-97	669	669
LPAR6	0.697787	9.90228e-99	3.6553e-97	669	669
GSTK1	0.697721	1.05196e-98	3.86899e-97	669	669
CNIH4	0.697443	1.35294e-98	4.95784e-97	669	669
LUM	0.697257	1.60135e-98	5.85744e-97	669	669
TMEM165	0.697153	1.75997e-98	6.41434e-97	669	669
CAP1	0.696836	2.34526e-98	8.51659e-97	669	669
GNG12	0.696717	2.61268e-98	9.47059e-97	669	669
GPX7	0.696422	3.40991e-98	1.23382e-96	669	669
TBC1D10C	0.696378	3.54913e-98	1.28189e-96	669	669
LAP3	0.69614	4.39963e-98	1.58339e-96	669	669
IFITM2	0.695628	6.9823e-98	2.49946e-96	669	669
CNN3	0.695623	7.00871e-98	2.50446e-96	669	669
ITGB2	0.695501	7.8265e-98	2.79173e-96	669	669
PPP1R3B	0.695347	8.99214e-98	3.20184e-96	669	669
RNASE4	0.69516	1.06342e-97	3.77316e-96	669	669
COL3A1	0.694733	1.56012e-97	5.51609e-96	669	669
CFI	0.69472	1.57902e-97	5.57313e-96	669	669
TRAM1	0.694644	1.68938e-97	5.95217e-96	669	669
C6orf115	0.694435	2.03841e-97	7.16936e-96	669	669
HSPA5	0.694155	2.61844e-97	9.17732e-96	669	669
AIM1	0.693901	3.28718e-97	1.15011e-95	669	669
CMTM7	0.693544	4.5207e-97	1.57895e-95	669	669
ZCCHC9	0.693018	7.22781e-97	2.51573e-95	669	669
COL5A1	0.692988	7.42124e-97	2.57859e-95	669	669
TMEM109	0.692802	8.76513e-97	3.03506e-95	669	669
HEBP2	0.692769	9.0261e-97	3.12005e-95	669	669
FAM46A	0.692761	9.08514e-97	3.13507e-95	669	669
ANXA5	0.691851	2.03881e-96	7.0114e-95	669	669
CHPF2	0.69147	2.85762e-96	9.79381e-95	669	669
TMEM149	0.691369	3.12657e-96	1.06973e-94	669	669
CLEC12A	0.691329	3.23647e-96	1.10546e-94	669	581
PRSS23	0.691298	3.32814e-96	1.13484e-94	669	669
TXNDC12	0.691264	3.42897e-96	1.16527e-94	669	669
SPAG4	0.691255	3.45754e-96	1.173e-94	669	659
GNGT2	0.691128	3.86629e-96	1.30946e-94	669	669
FCGRT	0.691035	4.19763e-96	1.41929e-94	669	669
GPSM3	0.690643	5.93723e-96	1.9954e-94	669	669
KLHDC7B	0.690642	5.94117e-96	1.9954e-94	669	666
LSM10	0.690364	7.59025e-96	2.54501e-94	669	669
ZNRF2	0.690355	7.65334e-96	2.5619e-94	669	669
MMP11	0.690213	8.67084e-96	2.89767e-94	669	669
EMP1	0.690043	1.00696e-95	3.35955e-94	669	669
PLEKHA4	0.690036	1.01322e-95	3.37484e-94	669	669
LCP1	0.689996	1.04937e-95	3.48947e-94	669	669
CKLF	0.689987	1.05797e-95	3.51226e-94	669	669
CCL5	0.689974	1.07045e-95	3.54201e-94	669	669
PARP9	0.689316	1.90807e-95	6.29287e-94	669	669
FKBP9	0.689106	2.29345e-95	7.5515e-94	669	669
KCNJ15	0.688999	2.51904e-95	8.28071e-94	669	609
TXNDC5	0.688844	2.88518e-95	9.46886e-94	669	669
PRF1	0.688817	2.95464e-95	9.68103e-94	669	668
TGFBI	0.688716	3.22833e-95	1.05606e-93	669	669
C19orf59	0.688615	3.5246e-95	1.1511e-93	669	397
C17orf91	0.688563	3.68944e-95	1.20298e-93	669	669
CXCR4	0.688502	3.89174e-95	1.26689e-93	669	669
NFAM1	0.688123	5.42111e-95	1.75623e-93	669	669
ST14	0.688121	5.43161e-95	1.7568e-93	669	669
C7orf68	0.688066	5.69915e-95	1.84038e-93	669	669
SLAMF1	0.687826	7.02146e-95	2.26012e-93	669	503
IFITM3	0.687807	7.14437e-95	2.29601e-93	669	669
MYD88	0.687485	9.45463e-95	3.02398e-93	669	669
TLR2	0.687074	1.35222e-94	4.29761e-93	669	669
SNAI1	0.686866	1.61951e-94	5.139e-93	669	669
MX2	0.686458	2.30875e-94	7.2916e-93	669	669
SIT1	0.686444	2.3362e-94	7.36673e-93	669	593
RPN1	0.686267	2.72352e-94	8.54786e-93	669	669
MLX	0.686249	2.76792e-94	8.67367e-93	669	669
LHFPL2	0.686038	3.32286e-94	1.03965e-92	669	669
CD300LF	0.685994	3.45195e-94	1.07836e-92	669	669
AGTRAP	0.685726	4.35158e-94	1.35729e-92	669	669
LRRC42	0.685582	4.92972e-94	1.53286e-92	669	669
MAGOH	0.68517	7.03405e-94	2.16047e-92	669	669
RPS6KA1	0.685059	7.74333e-94	2.3747e-92	669	669
C1orf144	0.685051	7.79854e-94	2.38799e-92	669	669
CTHRC1	0.684983	8.26708e-94	2.52762e-92	669	669
LOXL2	0.684564	1.18603e-93	3.60978e-92	669	669
NOP10	0.684448	1.31091e-93	3.97781e-92	669	669
ARHGAP9	0.684273	1.52296e-93	4.61429e-92	669	669
SEPHS2	0.684226	1.58613e-93	4.79846e-92	669	669
MRPS15	0.684105	1.76e-93	5.31646e-92	669	669
C1orf38	0.68402	1.89293e-93	5.70089e-92	669	669
COL8A1	0.683794	2.29862e-93	6.90203e-92	669	667
ATF5	0.683765	2.35685e-93	7.06635e-92	669	669
HLA-DOA	0.683632	2.64095e-93	7.90635e-92	669	669
CHRNA9	0.683532	2.87728e-93	8.58829e-92	669	609
TMEM50A	0.683398	3.22687e-93	9.60329e-92	669	669
LOC151534	0.68339	3.24977e-93	9.65714e-92	669	669
S100A10	0.683183	3.87998e-93	1.15129e-91	669	669
C19orf10	0.682845	5.18054e-93	1.53494e-91	669	669
APOBEC3D	0.682761	5.56765e-93	1.6472e-91	669	668
CDC42	0.682746	5.6365e-93	1.66513e-91	669	669
ZBTB42	0.682664	6.04668e-93	1.78368e-91	669	669
LRRC32	0.682469	7.14558e-93	2.10168e-91	669	669
CFB	0.68232	8.11482e-93	2.38327e-91	669	669
CALR	0.682218	8.84753e-93	2.5909e-91	669	669
TMEM194B	0.682154	9.34476e-93	2.73253e-91	669	669
TEAD3	0.682142	9.43808e-93	2.75581e-91	669	669
DIRAS3	0.681959	1.10327e-92	3.21675e-91	669	669
CD151	0.681927	1.1344e-92	3.30272e-91	669	669
ESM1	0.681884	1.17621e-92	3.41951e-91	669	647
RRAS	0.681882	1.1781e-92	3.42007e-91	669	669
SMAGP	0.681794	1.26979e-92	3.68092e-91	669	669
NCF1C	0.681675	1.40507e-92	4.06722e-91	669	666
ARL11	0.681656	1.4279e-92	4.12737e-91	669	669
DSE	0.681599	1.49946e-92	4.32179e-91	669	669
CD44	0.681453	1.69684e-92	4.87671e-91	669	669
GPR141	0.681292	1.94682e-92	5.58718e-91	669	545
MYL6	0.681233	2.04696e-92	5.8662e-91	669	669
ESYT1	0.681131	2.231e-92	6.38452e-91	669	669
BAK1	0.681116	2.25912e-92	6.45583e-91	669	669
EHD4	0.681087	2.31608e-92	6.60921e-91	669	669
GALNT5	0.680913	2.68367e-92	7.6365e-91	669	420
IL2RB	0.680616	3.45218e-92	9.80947e-91	669	667
LAMP3	0.680607	3.47894e-92	9.87156e-91	669	669
RIPK3	0.680536	3.69475e-92	1.04692e-90	669	669
SLC2A9	0.680478	3.88072e-92	1.09806e-90	669	669
TGFB1	0.680406	4.12515e-92	1.16395e-90	669	669
CYP19A1	0.680299	4.51845e-92	1.27314e-90	669	666
GAPT	0.680066	5.49837e-92	1.54492e-90	669	666
RNF19B	0.680007	5.78396e-92	1.6229e-90	669	669
OR51E1	0.679796	6.90956e-92	1.93065e-90	669	558
NEK6	0.679621	8.0104e-92	2.23204e-90	669	669
PTPN6	0.679615	8.05038e-92	2.24008e-90	669	669
CASP7	0.679536	8.60194e-92	2.39025e-90	669	669
EFEMP2	0.679418	9.50655e-92	2.63071e-90	669	669
GALM	0.679224	1.1192e-91	3.09286e-90	669	669
PGCP	0.679042	1.30442e-91	3.59977e-90	669	669
FBLIM1	0.678754	1.66257e-91	4.5756e-90	669	669
COL6A3	0.678737	1.68632e-91	4.63461e-90	669	669
ITK	0.678309	2.41665e-91	6.61472e-90	669	652
CASP5	0.678147	2.76941e-91	7.56996e-90	669	578
MICB	0.677981	3.1832e-91	8.68923e-90	669	669
ETHE1	0.677698	4.03211e-91	1.09619e-89	669	669
HCST	0.677339	5.44554e-91	1.47646e-89	669	669
CSDAP1	0.677182	6.21317e-91	1.68006e-89	669	669
POSTN	0.676802	8.52945e-91	2.30329e-89	669	622
TLR1	0.676693	9.34172e-91	2.51589e-89	669	669
TNFRSF1B	0.676644	9.73235e-91	2.61409e-89	669	669
ERI1	0.676524	1.07578e-90	2.88183e-89	669	669
HAVCR2	0.676488	1.10867e-90	2.96599e-89	669	669
PDIA6	0.676341	1.25259e-90	3.34213e-89	669	669
OST4	0.676281	1.31668e-90	3.50846e-89	669	669
BATF3	0.676271	1.32784e-90	3.53354e-89	669	669
CD70	0.67606	1.58271e-90	4.2062e-89	669	479
ADAP2	0.675787	1.98604e-90	5.27112e-89	669	669
TEAD2	0.675288	3.00555e-90	7.95601e-89	669	669
TMEM106C	0.675223	3.17268e-90	8.38739e-89	669	669
RAB8A	0.675184	3.27792e-90	8.65424e-89	669	669
PYCARD	0.675036	3.70483e-90	9.76852e-89	669	669
TLR8	0.674769	4.62002e-90	1.21497e-88	669	667
COL5A2	0.674743	4.72211e-90	1.2402e-88	669	669
CD2	0.67449	5.82255e-90	1.52325e-88	669	654
MYOF	0.674288	6.87635e-90	1.79427e-88	669	669
ABI3	0.674188	7.47137e-90	1.94701e-88	669	669
PMM2	0.673989	8.80546e-90	2.2917e-88	669	669
ATP6V1C2	0.673984	8.8446e-90	2.29891e-88	669	669
TPST1	0.673931	9.23662e-90	2.39771e-88	669	669
GALNT2	0.673892	9.54008e-90	2.47329e-88	669	669
CABP4	0.67388	9.63557e-90	2.49483e-88	669	666
MARVELD1	0.673635	1.17881e-89	3.04432e-88	669	669
EXOC3L2	0.673347	1.49406e-89	3.84366e-88	669	638
SAA2	0.673221	1.65775e-89	4.25935e-88	669	433
C1orf162	0.673154	1.75231e-89	4.49654e-88	669	669
NCF4	0.672769	2.40301e-89	6.14279e-88	669	669
SLC17A9	0.672208	3.80773e-89	9.68445e-88	669	669
HSPB1	0.672036	4.38663e-89	1.11427e-87	669	669
LEPREL1	0.671903	4.88868e-89	1.24023e-87	669	669
B4GALT1	0.671578	6.38065e-89	1.61466e-87	669	669
CFD	0.671443	7.11961e-89	1.7994e-87	669	669
LOC100270710	0.671019	1.00641e-88	2.5404e-87	669	669
PLAT	0.670726	1.27869e-88	3.22364e-87	669	669
C8orf4	0.66962	3.1407e-88	7.88821e-87	669	669
TNFAIP6	0.669551	3.32302e-88	8.32535e-87	669	668
RPN2	0.669426	3.67562e-88	9.19728e-87	669	669
RASSF5	0.669233	4.29931e-88	1.07312e-86	669	669
C16orf54	0.669224	4.33068e-88	1.07961e-86	669	669
ACPP	0.669158	4.57012e-88	1.13789e-86	669	657
HCP5	0.668889	5.68152e-88	1.41112e-86	669	669
CAPNS1	0.668735	6.43322e-88	1.58997e-86	669	669
GPR82	0.668729	6.4655e-88	1.59599e-86	669	644
ASCL2	0.668316	9.02697e-88	2.2174e-86	669	667
GZMA	0.66814	1.04003e-87	2.55163e-86	669	630
ACAP1	0.66793	1.23154e-87	3.01779e-86	669	668
PSMA5	0.667795	1.37389e-87	3.35437e-86	669	669
JUNB	0.667782	1.38737e-87	3.38316e-86	669	669
CRLF3	0.667364	1.94329e-87	4.72734e-86	669	669
RPS2P32	0.667325	2.00548e-87	4.87274e-86	669	669
ETV6	0.667318	2.01564e-87	4.89152e-86	669	669
TRPM8	0.667168	2.2752e-87	5.50812e-86	669	634
KTI12	0.667037	2.52749e-87	6.10421e-86	669	669
RNASE6	0.666705	3.29683e-87	7.92421e-86	669	669
PPCS	0.666495	3.90242e-87	9.35743e-86	669	669
RARS	0.666368	4.321e-87	1.03488e-85	669	669
PLOD2	0.666199	4.94791e-87	1.18362e-85	669	669
DTX2	0.666147	5.15521e-87	1.23174e-85	669	669
MS4A4A	0.666101	5.35135e-87	1.27709e-85	669	669
CALD1	0.666033	5.65176e-87	1.34718e-85	669	669
TMEM176B	0.665951	6.03493e-87	1.43681e-85	669	669
AP2S1	0.665887	6.34761e-87	1.50947e-85	669	669
CATSPER1	0.665849	6.54696e-87	1.55504e-85	669	533
CPVL	0.66574	7.13882e-87	1.69162e-85	669	669
SOAT1	0.665193	1.10526e-86	2.60676e-85	669	669
EVC2	0.665181	1.11521e-86	2.62715e-85	669	667
LOXL1	0.665088	1.20188e-86	2.8247e-85	669	669
ERP44	0.665046	1.24263e-86	2.91706e-85	669	669
NRBP1	0.664881	1.41687e-86	3.32222e-85	669	669
TBC1D1	0.664838	1.46594e-86	3.43327e-85	669	669
PVT1	0.664769	1.54873e-86	3.62294e-85	669	668
ATP5EP2	0.664296	2.25655e-86	5.27262e-85	669	669
GNA15	0.664207	2.42135e-86	5.64459e-85	669	669
PROCR	0.664173	2.48717e-86	5.79131e-85	669	669
CDK2	0.664074	2.69213e-86	6.26131e-85	669	669
WTAP	0.664053	2.73612e-86	6.35626e-85	669	669
SWAP70	0.663934	3.00818e-86	6.96417e-85	669	669
APOC2	0.663631	3.82513e-86	8.84528e-85	669	669
PRR24	0.66356	4.04571e-86	9.34463e-85	669	669
C10orf55	0.663458	4.3869e-86	1.01211e-84	669	641
KDELC2	0.663413	4.5444e-86	1.04724e-84	669	669
WDR77	0.663395	4.61248e-86	1.06172e-84	669	669
CSF2RB	0.663213	5.32546e-86	1.22443e-84	669	669
CYTH4	0.662976	6.42122e-86	1.47468e-84	669	669
CLEC18B	0.66294	6.60819e-86	1.51589e-84	669	669
FADD	0.662902	6.80893e-86	1.56016e-84	669	669
SPRY1	0.662651	8.30141e-86	1.89997e-84	669	669
MFSD1	0.662438	9.82534e-86	2.24366e-84	669	669
ZFP36L2	0.662269	1.12195e-85	2.55911e-84	669	669
SSR3	0.662048	1.33618e-85	3.04315e-84	669	669
PSMB8	0.662047	1.33718e-85	3.04315e-84	669	669
TMEM217	0.662009	1.37761e-85	3.13162e-84	669	669
CCR2	0.661963	1.42803e-85	3.24256e-84	669	622
SLAMF6	0.661849	1.56245e-85	3.54378e-84	669	654
SLC2A4RG	0.661738	1.70571e-85	3.86001e-84	669	669
VEGFA	0.661236	2.52968e-85	5.70539e-84	669	669
IGF2BP3	0.661223	2.55544e-85	5.75704e-84	669	669
HDAC3	0.660978	3.09891e-85	6.95027e-84	669	669
NKG7	0.660829	3.48043e-85	7.79726e-84	669	665
CA3	0.660555	4.3164e-85	9.63789e-84	669	669
C20orf30	0.660509	4.47228e-85	9.97486e-84	669	669
XKR8	0.660505	4.4867e-85	9.99594e-84	669	669
MYO1C	0.660107	6.12736e-85	1.3576e-83	669	669
TICAM2	0.659984	6.74643e-85	1.49312e-83	669	661
STXBP2	0.659905	7.17466e-85	1.58615e-83	669	669
RPA3	0.659218	1.22632e-84	2.69924e-83	669	669
EPSTI1	0.659187	1.2564e-84	2.76243e-83	669	669
HTRA3	0.659094	1.3504e-84	2.9562e-83	669	668
FPR3	0.658984	1.47185e-84	3.21157e-83	669	669
NOX4	0.658969	1.48904e-84	3.24556e-83	669	669
CD86	0.658725	1.79971e-84	3.91423e-83	669	669
DCTD	0.658644	1.91658e-84	4.1639e-83	669	669
HLA-DQA1	0.658293	2.51788e-84	5.45849e-83	669	669
PSRC1	0.658279	2.54623e-84	5.51399e-83	669	669
P2RX4	0.65819	2.72823e-84	5.90178e-83	669	669
GBP2	0.658143	2.82853e-84	6.11218e-83	669	669
ALG14	0.657728	3.90359e-84	8.41719e-83	669	669
CIITA	0.65761	4.2746e-84	9.18766e-83	669	669
LACTB	0.657558	4.45283e-84	9.55033e-83	669	669
GIMAP2	0.65712	6.24496e-84	1.33655e-82	669	669
FBXO39	0.656913	7.33184e-84	1.56252e-82	669	553
LRG1	0.656902	7.39285e-84	1.57385e-82	669	668
TRIP6	0.656867	7.59433e-84	1.61504e-82	669	669
C21orf63	0.656682	8.75894e-84	1.86074e-82	669	669
ZFP36	0.656546	9.72697e-84	2.06421e-82	669	669
EIF3I	0.656417	1.07444e-83	2.27533e-82	669	669
HOXA5	0.656394	1.0944e-83	2.31517e-82	669	445
PLB1	0.65594	1.55224e-83	3.27338e-82	669	669
BTG3	0.655901	1.59928e-83	3.36552e-82	669	669
IER5L	0.655761	1.78154e-83	3.74514e-82	669	669
HCLS1	0.655756	1.78795e-83	3.7547e-82	669	669
FMOD	0.655436	2.28596e-83	4.78055e-82	669	669
APOL4	0.655161	2.8237e-83	5.89899e-82	669	669
ABHD15	0.65505	3.07546e-83	6.41161e-82	669	669
GAL3ST4	0.654938	3.34928e-83	6.97524e-82	669	669
DPY19L1	0.654902	3.44318e-83	7.16339e-82	669	669
TNNI2	0.654752	3.8627e-83	8.02788e-82	669	634
C1orf91	0.65465	4.17635e-83	8.67077e-82	669	669
TRIM21	0.654475	4.77617e-83	9.89567e-82	669	669
CD3D	0.654401	5.05244e-83	1.04573e-81	669	555
CD96	0.65438	5.13546e-83	1.06182e-81	669	648
DPP4	0.654359	5.21731e-83	1.07764e-81	669	669
CD3E	0.654322	5.37056e-83	1.10815e-81	669	654
CD72	0.654266	5.60209e-83	1.15474e-81	669	669
ARF4	0.654214	5.83134e-83	1.20077e-81	669	669
PARVG	0.654128	6.22794e-83	1.28112e-81	669	669
C13orf18	0.654093	6.39653e-83	1.31446e-81	669	669
TEAD4	0.653927	7.26131e-83	1.48912e-81	669	669
NFIL3	0.653767	8.20245e-83	1.677e-81	669	669
EHD2	0.653694	8.67221e-83	1.77124e-81	669	669
CD7	0.653571	9.52372e-83	1.93925e-81	669	667
BST2	0.653555	9.64582e-83	1.96213e-81	669	669
MFAP2	0.653484	1.018e-82	2.06871e-81	669	661
HIST1H2BH	0.65346	1.03684e-82	2.10485e-81	669	400
LOC100233209	0.65318	1.28318e-82	2.60231e-81	669	668
CFLAR	0.652991	1.48138e-82	2.99823e-81	669	669
VSIG4	0.652349	2.41313e-82	4.86934e-81	669	669
PPP1CA	0.65229	2.52444e-82	5.08885e-81	669	669
SPON2	0.65217	2.7639e-82	5.55486e-81	669	669
HLA-E	0.652	3.14537e-82	6.30264e-81	669	669
ITPRIPL2	0.651905	3.3788e-82	6.76364e-81	669	669
SLC15A3	0.651855	3.51124e-82	7.02178e-81	669	669
CD4	0.651831	3.57553e-82	7.14325e-81	669	669
FGL2	0.65173	3.85791e-82	7.69211e-81	669	669
CLIC4	0.651723	3.87984e-82	7.72818e-81	669	669
FCGR1A	0.651699	3.95134e-82	7.86282e-81	669	669
TMEM8A	0.651696	3.95836e-82	7.86901e-81	669	669
MAP1LC3C	0.651619	4.19695e-82	8.33507e-81	669	628
CD302	0.651515	4.54104e-82	9.00954e-81	669	669
NUDT16P1	0.651038	6.5141e-82	1.28607e-80	669	669
UBE2F	0.650892	7.27336e-82	1.43456e-80	669	669
HCK	0.650876	7.3598e-82	1.45019e-80	669	669
CRIP1	0.650861	7.44527e-82	1.4656e-80	669	669
LOC400759	0.650844	7.54026e-82	1.48284e-80	669	658
GPN1	0.650841	7.55567e-82	1.48442e-80	669	669
CCL7	0.650719	8.28395e-82	1.62472e-80	669	223
AREG	0.650686	8.49472e-82	1.66404e-80	669	462
BRI3	0.650402	1.05246e-81	2.05766e-80	669	669
BOLA3	0.650367	1.0802e-81	2.10985e-80	669	669
OAZ1	0.650338	1.10417e-81	2.15458e-80	669	669
NXT1	0.650253	1.17679e-81	2.29405e-80	669	669
ITPRIP	0.650177	1.24644e-81	2.42748e-80	669	669
APOL1	0.650148	1.27345e-81	2.47769e-80	669	669
CSTB	0.650112	1.30922e-81	2.54483e-80	669	669
HIST1H2BK	0.649825	1.62462e-81	3.14875e-80	669	669
SLC1A5	0.649721	1.75594e-81	3.40001e-80	669	669
GPNMB	0.649574	1.96172e-81	3.7896e-80	669	669
LRRC15	0.649573	1.9628e-81	3.7896e-80	669	545
MGAT4B	0.649541	2.01013e-81	3.87725e-80	669	669
IFI44	0.649455	2.14455e-81	4.13257e-80	669	669
S100A3	0.649247	2.50617e-81	4.82018e-80	669	659
IRAK2	0.649173	2.65001e-81	5.09198e-80	669	669
HPS3	0.649159	2.67769e-81	5.14024e-80	669	669
RCN3	0.649147	2.70244e-81	5.18281e-80	669	669
DUSP23	0.649086	2.82788e-81	5.41821e-80	669	669
GEMIN7	0.64907	2.86292e-81	5.48014e-80	669	669
CANT1	0.648998	3.02098e-81	5.7772e-80	669	669
KMO	0.648718	3.72639e-81	7.11943e-80	669	653
TRIP10	0.64863	3.98036e-81	7.59742e-80	669	669
GPX1	0.648201	5.48406e-81	1.04379e-79	669	669
TAGLN	0.648034	6.21485e-81	1.18176e-79	669	669
IL10RA	0.647982	6.46223e-81	1.22764e-79	669	669
MGP	0.647827	7.25525e-81	1.37699e-79	669	669
PARP12	0.647458	9.54715e-81	1.81027e-79	669	669
RFC2	0.64741	9.89466e-81	1.87263e-79	669	669
HLA-A	0.647343	1.04073e-80	1.96781e-79	669	669
C20orf24	0.647294	1.07942e-80	2.03905e-79	669	669
HLX	0.647259	1.10744e-80	2.08805e-79	669	669
SURF4	0.647227	1.13449e-80	2.13704e-79	669	669
TNC	0.647108	1.23912e-80	2.33197e-79	669	669
AQP9	0.646988	1.35466e-80	2.54464e-79	669	656
C10orf10	0.646885	1.46344e-80	2.7464e-79	669	669
SHKBP1	0.646655	1.73535e-80	3.25063e-79	669	669
PSMB9	0.646559	1.86394e-80	3.48179e-79	669	669
CCR1	0.646511	1.93093e-80	3.60357e-79	669	669
BGN	0.646267	2.31423e-80	4.31089e-79	669	669
C1orf212	0.646218	2.40135e-80	4.46905e-79	669	669
OCIAD2	0.646121	2.58014e-80	4.79734e-79	669	669
GNS	0.646103	2.61368e-80	4.85522e-79	669	669
FLNA	0.646024	2.77246e-80	5.14542e-79	669	669
ATG4A	0.645767	3.35242e-80	6.2046e-79	669	669
SHOX2	0.645675	3.58929e-80	6.63689e-79	669	586
PGM2	0.645522	4.01885e-80	7.42435e-79	669	669
RCAN1	0.645445	4.25456e-80	7.85259e-79	669	669
PTGS1	0.645428	4.30865e-80	7.94513e-79	669	669
JAK3	0.645275	4.82562e-80	8.89027e-79	669	669
TPD52L2	0.645153	5.2798e-80	9.71812e-79	669	669
FILIP1L	0.645044	5.7229e-80	1.05145e-78	669	669
GPBAR1	0.644894	6.39107e-80	1.17314e-78	669	667
HMGA2	0.644635	7.73841e-80	1.41786e-78	669	463
CA9	0.644612	7.87318e-80	1.44124e-78	669	663
C8orf76	0.644576	8.08523e-80	1.47748e-78	669	669
DERL2	0.644575	8.08585e-80	1.47748e-78	669	669
F13A1	0.644544	8.27513e-80	1.50933e-78	669	669
C10orf11	0.64433	9.68969e-80	1.76414e-78	669	669
C9orf89	0.644301	9.89922e-80	1.79903e-78	669	669
RINL	0.644276	1.0085e-79	1.83114e-78	669	669
SUSD2	0.644202	1.06496e-79	1.93016e-78	669	669
C14orf142	0.644164	1.09461e-79	1.98213e-78	669	669
MXRA8	0.643907	1.32222e-79	2.38783e-78	669	669
LTBP2	0.643828	1.40136e-79	2.52849e-78	669	669
PI3	0.643474	1.81741e-79	3.26453e-78	669	499
NAT1	0.643281	2.09462e-79	3.75911e-78	669	669
HLA-C	0.643118	2.36069e-79	4.22906e-78	669	669
PION	0.642979	2.61305e-79	4.67283e-78	669	669
FAM113B	0.642978	2.6158e-79	4.6736e-78	669	669
PDK3	0.642915	2.73936e-79	4.88567e-78	669	669
CD97	0.642819	2.93808e-79	5.23082e-78	669	669
IMPA2	0.642759	3.07129e-79	5.46314e-78	669	669
DUSP5	0.642726	3.14453e-79	5.58848e-78	669	669
KLF6	0.642662	3.29656e-79	5.85351e-78	669	669
MANF	0.642641	3.34803e-79	5.93713e-78	669	669
GGCX	0.642398	3.99961e-79	7.07688e-78	669	669
HSPG2	0.642328	4.20946e-79	7.44164e-78	669	669
HOXA4	0.642278	4.36496e-79	7.70977e-78	669	526
UBE2A	0.642156	4.77071e-79	8.41904e-78	669	669
MAP3K8	0.642128	4.87034e-79	8.58733e-78	669	669
ICAM3	0.642008	5.31852e-79	9.36935e-78	669	669
SYTL3	0.641872	5.87351e-79	1.0338e-77	669	669
C2orf28	0.641698	6.66835e-79	1.17165e-77	669	669
TRADD	0.641605	7.13507e-79	1.25256e-77	669	669
HOXB2	0.641592	7.2014e-79	1.2631e-77	669	659
CXCR3	0.641485	7.78528e-79	1.36077e-77	669	576
TMEM60	0.641476	7.83721e-79	1.36865e-77	669	669
TNFAIP2	0.641205	9.55004e-79	1.66344e-77	669	669
PALLD	0.641203	9.55927e-79	1.66361e-77	669	669
TP53I13	0.641114	1.02026e-78	1.77403e-77	669	669
ZNF600	0.640972	1.13086e-78	1.96466e-77	669	669
CD28	0.640925	1.17e-78	2.0309e-77	669	639
LAT2	0.640671	1.40766e-78	2.43712e-77	669	669
IRAK4	0.640602	1.47978e-78	2.55977e-77	669	669
CYR61	0.640579	1.50536e-78	2.59956e-77	669	669
CPA4	0.640524	1.56675e-78	2.70094e-77	669	640
MRPS12	0.64046	1.64097e-78	2.82646e-77	669	669
SLAMF9	0.640395	1.72019e-78	2.96038e-77	669	555
EFNA4	0.640312	1.82618e-78	3.1401e-77	669	669
TSPO	0.64028	1.86954e-78	3.21191e-77	669	669
IL13RA1	0.640065	2.18432e-78	3.7463e-77	669	669
RER1	0.639717	2.81169e-78	4.80184e-77	669	669
CHSY1	0.639405	3.52369e-78	6.00759e-77	669	669
HOXC6	0.639386	3.57172e-78	6.08432e-77	669	463
HOXA3	0.639304	3.78901e-78	6.44901e-77	669	433
PLVAP	0.638974	4.81125e-78	8.17506e-77	669	669
RIT1	0.638698	5.86958e-78	9.95652e-77	669	669
LOC100216001	0.638636	6.13824e-78	1.0386e-76	669	512
ZBTB8OS	0.63851	6.72059e-78	1.13522e-76	669	669
PPIC	0.638479	6.87515e-78	1.16035e-76	669	669
NSUN7	0.638238	8.1747e-78	1.37853e-76	669	667
MOBKL1B	0.638136	8.80075e-78	1.48286e-76	669	669
TMEM37	0.63804	9.42625e-78	1.5856e-76	669	669
S1PR3	0.638027	9.51475e-78	1.59915e-76	669	669
POP4	0.637886	1.05361e-77	1.76786e-76	669	669
RNFT1	0.637831	1.09587e-77	1.83723e-76	669	669
RAB20	0.637761	1.15235e-77	1.93031e-76	669	669
LMAN2	0.637281	1.6264e-77	2.71535e-76	669	669
CD52	0.637177	1.7528e-77	2.92153e-76	669	668
FPGT	0.637056	1.91182e-77	3.1813e-76	669	669
SEMA3F	0.636846	2.22109e-77	3.69288e-76	669	669
C14orf119	0.636691	2.4823e-77	4.12377e-76	669	669
NFE2L3	0.636261	3.37633e-77	5.59976e-76	669	669
RNF149	0.636164	3.61709e-77	5.99411e-76	669	669
C2orf29	0.635996	4.07968e-77	6.75514e-76	669	669
C17orf60	0.635861	4.49195e-77	7.43166e-76	669	669
LCTL	0.635833	4.58388e-77	7.57131e-76	669	665
EPHA2	0.635766	4.80641e-77	7.93235e-76	669	669
SIL1	0.635213	7.12912e-77	1.17161e-75	669	669
DAPP1	0.635073	7.87447e-77	1.29111e-75	669	669
ARAP3	0.635068	7.90618e-77	1.29525e-75	669	669
LOXL3	0.634988	8.36561e-77	1.3694e-75	669	669
IL1R2	0.634815	9.46e-77	1.54729e-75	669	623
ADAMTS1	0.634662	1.05494e-76	1.72407e-75	669	669
PDLIM4	0.634648	1.06508e-76	1.73923e-75	669	669
TRAPPC3	0.634568	1.12775e-76	1.84007e-75	669	669
TCTN1	0.63453	1.15862e-76	1.88738e-75	669	669
POLR2L	0.634524	1.16318e-76	1.89328e-75	669	669
TTC26	0.6342	1.46416e-76	2.37933e-75	669	669
ZNF217	0.634108	1.56255e-76	2.53306e-75	669	669
ASL	0.634097	1.5747e-76	2.55072e-75	669	669
CXCL11	0.633588	2.25949e-76	3.64819e-75	669	648
TMEM147	0.63357	2.28827e-76	3.6917e-75	669	669
DOK1	0.633566	2.29475e-76	3.69918e-75	669	669
C19orf40	0.63325	2.86822e-76	4.61949e-75	669	669
GMPPA	0.632651	4.37923e-76	7.02563e-75	669	669
LAMB1	0.632644	4.40068e-76	7.05442e-75	669	669
HOXB3	0.632602	4.5308e-76	7.25721e-75	669	648
TXLNA	0.632455	5.0284e-76	8.04784e-75	669	669
PSMD8	0.632433	5.10697e-76	8.16709e-75	669	669
SLC2A10	0.632388	5.27139e-76	8.42333e-75	669	669
FAS	0.63205	6.68372e-76	1.06676e-74	669	669
GPR132	0.63205	6.6865e-76	1.06676e-74	669	669
KRT80	0.632015	6.85453e-76	1.09271e-74	669	525
SMS	0.631909	7.38495e-76	1.17633e-74	669	669
IGF2BP2	0.631888	7.49521e-76	1.19295e-74	669	669
NECAP2	0.631764	8.17269e-76	1.29975e-74	669	669
PLEKHO2	0.631552	9.49072e-76	1.50817e-74	669	669
ZNF436	0.631519	9.71139e-76	1.54202e-74	669	669
GBE1	0.631391	1.06237e-75	1.68422e-74	669	669
PTPN12	0.63136	1.08549e-75	1.71842e-74	669	669
C3orf52	0.63136	1.08565e-75	1.71842e-74	669	631
FGR	0.631204	1.21148e-75	1.91458e-74	669	669
IL15RA	0.63094	1.45797e-75	2.29871e-74	669	669
FOSL2	0.630786	1.6238e-75	2.55616e-74	669	669
PPIL5	0.630745	1.67126e-75	2.6288e-74	669	669
CXCR6	0.630589	1.86323e-75	2.92848e-74	669	624
HDAC1	0.630567	1.89242e-75	2.97203e-74	669	669
MCAM	0.630394	2.13623e-75	3.35231e-74	669	669
COTL1	0.630307	2.26987e-75	3.55648e-74	669	669
PRDX4	0.630143	2.54586e-75	3.9827e-74	669	669
SNRNP40	0.63001	2.79369e-75	4.36363e-74	669	669
MMP7	0.630002	2.81025e-75	4.38608e-74	669	575
BCAS4	0.629826	3.17582e-75	4.9528e-74	669	669
C20orf134	0.629765	3.31505e-75	5.16594e-74	669	664
TBL2	0.629689	3.49652e-75	5.44029e-74	669	669
FBLN5	0.629667	3.5484e-75	5.51675e-74	669	669
ARHGAP25	0.629661	3.56386e-75	5.5365e-74	669	669
BZW1	0.629649	3.59437e-75	5.5796e-74	669	669
MYL12B	0.629571	3.79611e-75	5.88821e-74	669	669
SPPL2A	0.629169	5.02149e-75	7.75306e-74	669	669
NUP37	0.62896	5.80693e-75	8.95888e-74	669	669
SUMF1	0.628919	5.97542e-75	9.20472e-74	669	669
ATP6V0B	0.628798	6.50049e-75	9.99822e-74	669	669
NUDT19	0.62877	6.62899e-75	1.01803e-73	669	669
CLDN7	0.628769	6.63504e-75	1.01818e-73	669	665
DMBX1	0.628571	7.61072e-75	1.16524e-73	669	378
RASSF1	0.628569	7.62412e-75	1.1664e-73	669	669
LOC647946	0.62852	7.88507e-75	1.20449e-73	669	497
MYO1F	0.628488	8.06141e-75	1.22956e-73	669	669
PPIB	0.628104	1.05228e-74	1.60255e-73	669	669
ITGB3BP	0.628057	1.08748e-74	1.65492e-73	669	669
GNAI3	0.628001	1.13075e-74	1.71816e-73	669	669
HOXD11	0.627986	1.14225e-74	1.73432e-73	669	346
TMEM173	0.627861	1.24575e-74	1.88719e-73	669	669
CECR1	0.627698	1.39483e-74	2.10986e-73	669	669
SGMS2	0.627513	1.58567e-74	2.39673e-73	669	669
NOD1	0.627218	1.94453e-74	2.93254e-73	669	669
PARVB	0.627191	1.9803e-74	2.98425e-73	669	669
SEPN1	0.627165	2.01651e-74	3.03654e-73	669	669
PSMC4	0.62708	2.13839e-74	3.21766e-73	669	669
CD33	0.627034	2.20725e-74	3.31879e-73	669	669
TMEM51	0.62664	2.89825e-74	4.35127e-73	669	669
NCF1B	0.6265	3.19062e-74	4.77951e-73	669	667
PTGER2	0.626433	3.34087e-74	5.00087e-73	669	625
FAM46B	0.626378	3.47035e-74	5.18703e-73	669	665
WEE1	0.626378	3.4704e-74	5.18703e-73	669	669
CCL8	0.62632	3.61158e-74	5.39004e-73	669	621
LOXL4	0.626301	3.66111e-74	5.4599e-73	669	668
DPAGT1	0.626149	4.06304e-74	6.0414e-73	669	669
PLEKHA9	0.626113	4.16733e-74	6.1919e-73	669	669
COL8A2	0.625964	4.61549e-74	6.85273e-73	669	669
GEM	0.625927	4.73444e-74	7.02415e-73	669	669
LCK	0.625907	4.80183e-74	7.11889e-73	669	661
PTPLAD2	0.625717	5.47192e-74	8.10634e-73	669	669
CHST2	0.625651	5.72476e-74	8.47467e-73	669	669
PHTF1	0.625635	5.78811e-74	8.56215e-73	669	669
RAP1A	0.625569	6.0569e-74	8.95317e-73	669	669
CTSW	0.625534	6.2048e-74	9.16507e-73	669	662
CCNYL1	0.625257	7.5019e-74	1.10648e-72	669	669
TRAPPC2P1	0.625193	7.84261e-74	1.15503e-72	669	669
IDO1	0.625174	7.94445e-74	1.16918e-72	669	445
FAM159A	0.625088	8.42363e-74	1.23789e-72	669	666
HPD	0.62507	8.52962e-74	1.25163e-72	669	594
IL1A	0.625069	8.53637e-74	1.25171e-72	669	652
IL18	0.625022	8.81655e-74	1.29185e-72	669	669
ALG2	0.624699	1.10025e-73	1.61098e-72	669	669
RILPL2	0.624638	1.1474e-73	1.67758e-72	669	669
ETV7	0.624388	1.36123e-73	1.98444e-72	669	667
LOC100130776	0.624205	1.54277e-73	2.24746e-72	669	669
HOXC10	0.624137	1.61605e-73	2.34742e-72	669	435
ACOT9	0.623949	1.83803e-73	2.666e-72	669	669
TRNAU1AP	0.623931	1.85969e-73	2.69548e-72	669	669
CYTL1	0.623803	2.03039e-73	2.94078e-72	669	668
DNPEP	0.623741	2.11853e-73	3.06623e-72	669	669
MUL1	0.62361	2.31605e-73	3.3497e-72	669	669
CHEK2	0.623602	2.32864e-73	3.36549e-72	669	669
EDARADD	0.623543	2.42362e-73	3.49523e-72	669	669
WISP1	0.623439	2.60167e-73	3.74931e-72	669	661
UBC	0.623405	2.66311e-73	3.83237e-72	669	669
OASL	0.623297	2.86686e-73	4.11381e-72	669	669
P4HA2	0.623288	2.88533e-73	4.13735e-72	669	669
HBXIP	0.623101	3.27548e-73	4.69012e-72	669	669
GCLM	0.623033	3.43133e-73	4.90977e-72	669	669
GTF2E2	0.622974	3.5724e-73	5.10799e-72	669	669
NRP1	0.622543	4.78912e-73	6.84287e-72	669	669
SPRY2	0.62237	5.3868e-73	7.68048e-72	669	669
ANPEP	0.622234	5.90661e-73	8.41566e-72	669	669
SIRPB2	0.622191	6.08154e-73	8.65787e-72	669	669
SLC27A3	0.62219	6.08521e-73	8.65787e-72	669	669
CLEC4A	0.622024	6.81118e-73	9.68391e-72	669	669
C13orf29	0.621947	7.17774e-73	1.01907e-71	669	669
ZNF552	0.62183	7.77025e-73	1.10241e-71	669	669
LXN	0.621814	7.85592e-73	1.11378e-71	669	669
RNPEP	0.621738	8.27228e-73	1.17198e-71	669	669
BCL7B	0.621521	9.57927e-73	1.35524e-71	669	669
MTMR11	0.62137	1.06119e-72	1.49923e-71	669	669
BIRC3	0.621276	1.13068e-72	1.59517e-71	669	669
HM13	0.621222	1.17318e-72	1.65396e-71	669	669
BTN2A2	0.621213	1.17972e-72	1.66085e-71	669	669
SPATA17	0.621074	1.29604e-72	1.82079e-71	669	668
NKX2-5	0.620928	1.43057e-72	2.00839e-71	669	519
PRKCDBP	0.620896	1.46172e-72	2.05069e-71	669	669
TXNDC17	0.620892	1.46562e-72	2.05472e-71	669	669
GMPPB	0.620879	1.47901e-72	2.07205e-71	669	669
C3	0.620674	1.69807e-72	2.3773e-71	669	669
RNASET2	0.620666	1.70789e-72	2.38938e-71	669	669
OLFML2B	0.620662	1.71222e-72	2.39377e-71	669	669
C3orf64	0.620543	1.85543e-72	2.59219e-71	669	669
TOR1B	0.620475	1.94183e-72	2.71102e-71	669	669
TMED5	0.62018	2.37026e-72	3.30228e-71	669	669
TMEM179B	0.619859	2.94091e-72	4.08317e-71	669	669
RARRES2	0.619784	3.09495e-72	4.29113e-71	669	669
GPR160	0.61966	3.36308e-72	4.65646e-71	669	669
ACAA2	0.619641	3.40587e-72	4.71247e-71	669	669
PPP4C	0.619558	3.60114e-72	4.97923e-71	669	669
ERP27	0.619523	3.68728e-72	5.09483e-71	669	665
DTX3L	0.619452	3.86706e-72	5.33957e-71	669	669
CD180	0.619262	4.39324e-72	6.05364e-71	669	669
SNRPD2	0.619148	4.74252e-72	6.52599e-71	669	669
SFRP4	0.619051	5.06322e-72	6.95303e-71	669	669
KCNMB1	0.618913	5.55517e-72	7.6234e-71	669	669
CLP1	0.618708	6.37331e-72	8.74017e-71	669	669
TMEM106A	0.618624	6.74181e-72	9.23292e-71	669	669
LRRN4CL	0.618567	7.00454e-72	9.57319e-71	669	669
TNFRSF10C	0.618562	7.02704e-72	9.59742e-71	669	669
SYNGR2	0.618375	7.96563e-72	1.08719e-70	669	669
TNFSF8	0.618284	8.46666e-72	1.15479e-70	669	666
DMP1	0.618022	1.00839e-71	1.37352e-70	669	465
FAH	0.61794	1.06563e-71	1.44952e-70	669	669
ANGPT2	0.61791	1.08704e-71	1.47664e-70	669	669
RTCD1	0.617715	1.23857e-71	1.68022e-70	669	669
SERPINB6	0.617609	1.32937e-71	1.80217e-70	669	669
HSPB11	0.61759	1.34583e-71	1.82325e-70	669	669
CXCR2	0.617312	1.62099e-71	2.1916e-70	669	669
BCAT1	0.617228	1.71381e-71	2.314e-70	669	669
PTPRC	0.616827	2.23804e-71	3.01775e-70	669	669
SLFN12	0.616754	2.35087e-71	3.16777e-70	669	669
TGFB2	0.616704	2.43006e-71	3.27228e-70	669	669
APEX2	0.616574	2.6486e-71	3.56418e-70	669	669
MAPK13	0.616535	2.71794e-71	3.65505e-70	669	669
GZMK	0.616513	2.75913e-71	3.70797e-70	669	594
KRT75	0.616452	2.87369e-71	3.85934e-70	669	387
KPNA2	0.616379	3.01649e-71	4.04841e-70	669	669
CD300E	0.616336	3.10327e-71	4.16211e-70	669	257
C5orf15	0.61605	3.75325e-71	5.01714e-70	669	669
MAN1C1	0.615947	4.0192e-71	5.36908e-70	669	669
PLA2G15	0.615691	4.76152e-71	6.34807e-70	669	669
ALG3	0.615495	5.42105e-71	7.22256e-70	669	669
SHQ1	0.615319	6.09339e-71	8.10223e-70	669	669
PSMA7	0.615153	6.8019e-71	9.02048e-70	669	669
PIK3R6	0.61505	7.2787e-71	9.63375e-70	669	669
MAN2B1	0.615045	7.30531e-71	9.66261e-70	669	669
JUN	0.615036	7.34689e-71	9.71122e-70	669	669
HSPC157	0.614909	7.98949e-71	1.05398e-69	669	669
ITPRIPL1	0.614889	8.09538e-71	1.06655e-69	669	669
TTC38	0.614864	8.23267e-71	1.08393e-69	669	669
LITAF	0.614809	8.53443e-71	1.12293e-69	669	669
CAV1	0.614722	9.04414e-71	1.18922e-69	669	669
GPR18	0.614185	1.28851e-70	1.69095e-69	669	556
CKM	0.614178	1.29501e-70	1.69837e-69	669	587
LMNA	0.614063	1.39708e-70	1.83104e-69	669	669
ITGA4	0.61393	1.52471e-70	1.99441e-69	669	669
TNFRSF4	0.613805	1.65524e-70	2.16375e-69	669	668
TREM2	0.613629	1.859e-70	2.42695e-69	669	669
RABL5	0.613567	1.93642e-70	2.52639e-69	669	669
PLS3	0.613365	2.21222e-70	2.88435e-69	669	669
P4HA3	0.613325	2.27041e-70	2.95829e-69	669	661
SEC61A1	0.613249	2.38707e-70	3.10829e-69	669	669
S100A2	0.613075	2.67654e-70	3.48072e-69	669	668
ASPN	0.612965	2.87623e-70	3.73798e-69	669	668
HEATR2	0.612962	2.88187e-70	3.74289e-69	669	669
TCTEX1D4	0.612938	2.92831e-70	3.80076e-69	669	535
WARS	0.612763	3.28404e-70	4.25972e-69	669	669
SLC12A7	0.612719	3.38067e-70	4.38223e-69	669	669
IGFBP4	0.612705	3.41225e-70	4.42032e-69	669	669
LGALS9	0.612668	3.49489e-70	4.52447e-69	669	669
CLEC18C	0.612506	3.88581e-70	5.01764e-69	669	661
TWSG1	0.612367	4.25681e-70	5.48613e-69	669	669
MRPL36	0.612321	4.38759e-70	5.65106e-69	669	669
IKBKE	0.612317	4.3998e-70	5.66317e-69	669	669
UCP2	0.612173	4.83553e-70	6.22002e-69	669	669
PRG2	0.612117	5.0138e-70	6.44522e-69	669	528
PNP	0.612097	5.08143e-70	6.52798e-69	669	669
CFH	0.612061	5.20105e-70	6.6774e-69	669	669
SLC26A2	0.611982	5.47623e-70	7.0262e-69	669	669
ETF1	0.611912	5.73556e-70	7.35424e-69	669	669
LOC284276	0.611877	5.86844e-70	7.51504e-69	669	432
LOC606724	0.611837	6.02467e-70	7.71019e-69	669	669
TRPV4	0.611685	6.65015e-70	8.49985e-69	669	669
ACTG2	0.611574	7.15329e-70	9.11977e-69	669	657
IRF7	0.611384	8.09595e-70	1.0302e-68	669	669
FZD5	0.611248	8.85139e-70	1.12562e-68	669	669
SLA	0.611115	9.6513e-70	1.22656e-68	669	669
TRAT1	0.611069	9.94257e-70	1.26278e-68	669	457
FAM136A	0.610667	1.29244e-69	1.6384e-68	669	669
FZD1	0.610645	1.31104e-69	1.66093e-68	669	669
HEXA	0.610632	1.32245e-69	1.67433e-68	669	669
LGALS3BP	0.61063	1.32402e-69	1.67526e-68	669	669
PSTPIP2	0.610622	1.3306e-69	1.68253e-68	669	669
LDLRAD2	0.610613	1.33896e-69	1.69203e-68	669	668
FAM111A	0.610506	1.43467e-69	1.81184e-68	669	669
HOXB7	0.61048	1.46006e-69	1.84276e-68	669	657
ARF6	0.610419	1.51849e-69	1.9153e-68	669	669
CD79B	0.610357	1.58101e-69	1.9929e-68	669	661
ADPRHL2	0.610347	1.59128e-69	2.00459e-68	669	669
MED18	0.610171	1.78434e-69	2.2464e-68	669	669
UBE2MP1	0.609963	2.04307e-69	2.5673e-68	669	669
HHEX	0.609929	2.08829e-69	2.62249e-68	669	669
TAF12	0.609925	2.0943e-69	2.62839e-68	669	669
CCDC46	0.609666	2.47725e-69	3.10513e-68	669	669
PLOD3	0.609622	2.5482e-69	3.19207e-68	669	669
MYL9	0.609547	2.67629e-69	3.34835e-68	669	669
SIPA1	0.609494	2.76905e-69	3.45796e-68	669	669
ICAM4	0.609387	2.96871e-69	3.70269e-68	669	651
MRPL37	0.609363	3.01454e-69	3.75521e-68	669	669
FAP	0.609278	3.18519e-69	3.96287e-68	669	666
GJC1	0.609205	3.34055e-69	4.15103e-68	669	669
PLXND1	0.609129	3.50816e-69	4.35661e-68	669	669
ARPC4	0.60899	3.83821e-69	4.76061e-68	669	669
IER3	0.608886	4.10705e-69	5.08779e-68	669	669
KIAA1949	0.608552	5.09756e-69	6.31094e-68	669	669
CMTM3	0.608378	5.70172e-69	7.0459e-68	669	669
DNASE1L1	0.60807	6.95534e-69	8.58452e-68	669	669
TMEM150B	0.607973	7.40694e-69	9.13069e-68	669	604
LYPLA1	0.607427	1.05261e-68	1.29207e-67	669	669
ELK3	0.607409	1.06483e-68	1.30624e-67	669	669
STAB1	0.607112	1.28938e-68	1.58073e-67	669	669
TFPI2	0.606413	2.01928e-68	2.46653e-67	669	636
VENTX	0.606301	2.1708e-68	2.65001e-67	669	668
TMED2	0.606141	2.40436e-68	2.92625e-67	669	669
HLA-DQB1	0.606131	2.42028e-68	2.94207e-67	669	669
RAB43	0.605886	2.83166e-68	3.43798e-67	669	669
BAX	0.605842	2.91199e-68	3.53337e-67	669	669
FABP5	0.605507	3.60903e-68	4.37125e-67	669	668
H2AFJ	0.605442	3.7619e-68	4.55367e-67	669	669
RELL1	0.605366	3.94808e-68	4.77329e-67	669	669
CCR4	0.605333	4.03218e-68	4.87204e-67	669	413
CNPY4	0.605189	4.42016e-68	5.33442e-67	669	669
SIRPG	0.605093	4.69882e-68	5.66053e-67	669	544
TRIB1	0.604872	5.41037e-68	6.49826e-67	669	669
A2LD1	0.604624	6.33835e-68	7.60829e-67	669	669
COQ2	0.604598	6.4462e-68	7.73314e-67	669	669
RBP1	0.604479	6.95453e-68	8.33798e-67	669	669
LOC283314	0.604308	7.75423e-68	9.29123e-67	669	664
CTF1	0.604296	7.81405e-68	9.35732e-67	669	669
SKAP2	0.604283	7.87567e-68	9.4255e-67	669	669
CASP3	0.604204	8.28226e-68	9.90621e-67	669	669
FAM96A	0.604167	8.47911e-68	1.01356e-66	669	669
DEDD2	0.603895	1.00812e-67	1.2033e-66	669	669
TCF7	0.603895	1.00843e-67	1.2033e-66	669	669
LAPTM4A	0.603883	1.01617e-67	1.21181e-66	669	669
HIC1	0.603633	1.19115e-67	1.4188e-66	669	669
FCHSD1	0.6036	1.21611e-67	1.44768e-66	669	669
HOXC9	0.603544	1.25997e-67	1.49811e-66	669	351
A2M	0.60349	1.30363e-67	1.54911e-66	669	669
STAT3	0.603415	1.36737e-67	1.62293e-66	669	669
GPR171	0.603338	1.43643e-67	1.7029e-66	669	608
TMEM107	0.603294	1.47713e-67	1.74908e-66	669	669
ULK4	0.603118	1.65089e-67	1.95024e-66	669	669
TSPAN4	0.603067	1.70505e-67	2.01304e-66	669	669
B3GNT8	0.603047	1.7266e-67	2.03728e-66	669	667
ASB9	0.603024	1.75263e-67	2.06558e-66	669	668
TMEM176A	0.603012	1.76565e-67	2.07971e-66	669	669
SAMSN1	0.602442	2.53228e-67	2.97572e-66	669	669
AEBP1	0.602243	2.8732e-67	3.37241e-66	669	669
APITD1	0.602181	2.98825e-67	3.5054e-66	669	669
HOXA10	0.601934	3.49201e-67	4.08443e-66	669	575
CREM	0.601867	3.64323e-67	4.25883e-66	669	669
CXCL16	0.601641	4.19958e-67	4.90065e-66	669	669
MAGT1	0.601619	4.25814e-67	4.96329e-66	669	669
CXCL9	0.601619	4.25819e-67	4.96329e-66	669	661
ANKRD53	0.6015	4.59161e-67	5.34881e-66	669	669
RIOK3	0.601485	4.63581e-67	5.39717e-66	669	669
C7orf42	0.601154	5.71094e-67	6.63352e-66	669	669
ARSD	0.60099	6.33138e-67	7.34996e-66	669	669
C1orf174	0.600945	6.51059e-67	7.55364e-66	669	669
HLA-DQB2	0.600913	6.6457e-67	7.70151e-66	669	633
GNB2	0.60091	6.65568e-67	7.70864e-66	669	669
AIF1	0.600862	6.86049e-67	7.94128e-66	669	669
PLAC8	0.600767	7.28506e-67	8.42788e-66	669	659
SHMT1	0.600714	7.52938e-67	8.70552e-66	669	669
F3	0.600659	7.79409e-67	9.00124e-66	669	669
NANP	0.600602	8.08072e-67	9.3269e-66	669	669
C4orf6	0.600282	9.87792e-67	1.13947e-65	669	413
PARP15	0.600276	9.91176e-67	1.14272e-65	669	648
NLRC4	0.600163	1.06443e-66	1.22647e-65	669	669
PPIH	0.600102	1.10608e-66	1.27373e-65	669	669
C11orf24	0.600032	1.15504e-66	1.32935e-65	669	669
ANTXR2	0.599965	1.20489e-66	1.38594e-65	669	669
CRYZ	0.599845	1.29892e-66	1.49324e-65	669	669
SEC61B	0.599797	1.33875e-66	1.53814e-65	669	669
ENPEP	0.599783	1.35029e-66	1.55053e-65	669	669
OSTF1	0.59952	1.59275e-66	1.82789e-65	669	669
AHR	0.599397	1.71966e-66	1.97129e-65	669	669
DDIT4L	0.599371	1.74777e-66	2.00237e-65	669	666
ERGIC1	0.599294	1.83368e-66	2.0984e-65	669	669
HOXB4	0.599249	1.88651e-66	2.15519e-65	669	592
TBX19	0.599245	1.89086e-66	2.15893e-65	669	669
PGK1	0.599212	1.9304e-66	2.20282e-65	669	669
SLC25A39	0.598918	2.3194e-66	2.64523e-65	669	669
ATP6V0E1	0.59879	2.51266e-66	2.86076e-65	669	669
CA13	0.598618	2.7973e-66	3.17944e-65	669	669
SFRS9	0.598462	3.08446e-66	3.50187e-65	669	669
AOX1	0.598434	3.13729e-66	3.55985e-65	669	665
GPR109A	0.598378	3.25057e-66	3.6863e-65	669	589
TM9SF1	0.598289	3.43513e-66	3.8934e-65	669	669
BTK	0.598277	3.46091e-66	3.92041e-65	669	669
B3GNT7	0.598259	3.49978e-66	3.96222e-65	669	669
ECE1	0.598241	3.5395e-66	4.00268e-65	669	669
MOCOS	0.598117	3.82464e-66	4.31785e-65	669	649
DEPDC1	0.598086	3.89748e-66	4.39515e-65	669	668
ZNF321	0.598076	3.92342e-66	4.42193e-65	669	669
TGFB1I1	0.598002	4.10741e-66	4.6267e-65	669	669
HOXC4	0.59782	4.59958e-66	5.1753e-65	669	666
COL15A1	0.597705	4.93999e-66	5.54591e-65	669	669
C20orf20	0.597312	6.30776e-66	7.0775e-65	669	669
CCNB1	0.597264	6.49805e-66	7.28694e-65	669	669
TMEM59	0.597253	6.5452e-66	7.33572e-65	669	669
HOXA7	0.597189	6.80934e-66	7.62753e-65	669	538
FBXO4	0.597164	6.91573e-66	7.74239e-65	669	669
KCNK13	0.597148	6.98555e-66	7.8162e-65	669	669
FTSJ2	0.597067	7.34416e-66	8.21288e-65	669	669
SBNO2	0.596985	7.72981e-66	8.63935e-65	669	669
MUC1	0.596956	7.868e-66	8.78404e-65	669	669
CROT	0.596942	7.93629e-66	8.8524e-65	669	669
IFI16	0.596863	8.33704e-66	9.29222e-65	669	669
PIK3AP1	0.596764	8.86514e-66	9.87535e-65	669	669
TMEM70	0.596719	9.11405e-66	1.0147e-64	669	669
LYPLA2P1	0.596623	9.66946e-66	1.07535e-64	669	669
SDC1	0.596396	1.11318e-65	1.23592e-64	669	669
SUMO1P3	0.5963	1.18124e-65	1.31077e-64	669	669
FLNC	0.596275	1.1998e-65	1.32997e-64	669	669
SH3GLB1	0.596275	1.19987e-65	1.32997e-64	669	669
LENG9	0.596263	1.20871e-65	1.33904e-64	669	669
PSMD9	0.59625	1.21862e-65	1.34927e-64	669	669
ATP1B3	0.596228	1.23495e-65	1.3666e-64	669	669
VAV3	0.5961	1.33649e-65	1.47814e-64	669	669
SDCBP	0.596017	1.40717e-65	1.55461e-64	669	669
PTTG1	0.59585	1.56008e-65	1.72071e-64	669	669
LOC493754	0.595467	1.9764e-65	2.17393e-64	669	669
OSR2	0.595446	2.00179e-65	2.19945e-64	669	571
DPH3	0.595313	2.17333e-65	2.38662e-64	669	669
DCBLD2	0.595287	2.20879e-65	2.42424e-64	669	669
ICOS	0.59509	2.49374e-65	2.73252e-64	669	470
KRT7	0.595081	2.50831e-65	2.74699e-64	669	590
FKBP1A	0.594955	2.71021e-65	2.96487e-64	669	669
MYADM	0.594843	2.90334e-65	3.17097e-64	669	669
HAT1	0.594687	3.19613e-65	3.48508e-64	669	669
RGS3	0.594675	3.21988e-65	3.50907e-64	669	669
C3AR1	0.594651	3.26795e-65	3.55954e-64	669	669
FAM26E	0.594636	3.29858e-65	3.59095e-64	669	669
LILRB1	0.594628	3.31455e-65	3.60639e-64	669	669
P2RY10	0.594602	3.3686e-65	3.66322e-64	669	420
SNAPC2	0.594589	3.39471e-65	3.68962e-64	669	669
STAC3	0.594545	3.48735e-65	3.78417e-64	669	669
ADAM9	0.594526	3.52913e-65	3.82744e-64	669	669
SAMD9L	0.594453	3.69176e-65	3.9995e-64	669	669
TWISTNB	0.594409	3.79126e-65	4.10508e-64	669	669
LPXN	0.594316	4.01584e-65	4.34592e-64	669	669
ALPK1	0.593913	5.1417e-65	5.54939e-64	669	669
RPF1	0.593546	6.44081e-65	6.94406e-64	669	669
RNASE3	0.593437	6.88597e-65	7.41209e-64	669	651
SLC16A4	0.59267	1.1012e-64	1.18028e-63	669	669
SLAMF7	0.592611	1.14137e-64	1.22203e-63	669	645
PPIA	0.592375	1.3187e-64	1.40965e-63	669	669
IL7	0.592349	1.33957e-64	1.4312e-63	669	666
SERINC2	0.592296	1.38307e-64	1.47611e-63	669	669
ROBLD3	0.591828	1.83999e-64	1.96168e-63	669	669
ULBP3	0.591791	1.8822e-64	2.00562e-63	669	643
MS4A7	0.591476	2.27986e-64	2.4255e-63	669	669
ANO6	0.591456	2.30758e-64	2.45369e-63	669	669
RAET1K	0.591318	2.5099e-64	2.66601e-63	669	359
TDO2	0.591303	2.53291e-64	2.68903e-63	669	653
NCKAP1L	0.591229	2.65029e-64	2.81068e-63	669	669
CARD6	0.59118	2.72954e-64	2.8932e-63	669	669
GPR157	0.591168	2.74919e-64	2.91249e-63	669	569
PSMA2	0.591127	2.819e-64	2.98488e-63	669	669
PCNA	0.591098	2.86963e-64	3.03689e-63	669	669
CEACAM4	0.591007	3.03261e-64	3.206e-63	669	629
PSMB2	0.590976	3.09063e-64	3.26219e-63	669	669
FAM120AOS	0.590969	3.10256e-64	3.27306e-63	669	669
S100A16	0.590961	3.11895e-64	3.28863e-63	669	669
PIGC	0.590792	3.45602e-64	3.63832e-63	669	669
TRIM6	0.590594	3.89694e-64	4.0982e-63	669	669
PSMA1	0.590579	3.93211e-64	4.13303e-63	669	669
TCEA3	0.590566	3.96329e-64	4.16146e-63	669	669
PRPS2	0.590354	4.50819e-64	4.72866e-63	669	669
ACTN4	0.590339	4.5484e-64	4.76836e-63	669	669
HRH1	0.590188	4.98256e-64	5.21535e-63	669	669
RHOQ	0.589939	5.79536e-64	6.04412e-63	669	669
C1GALT1C1	0.589916	5.87562e-64	6.12465e-63	669	669
C10orf125	0.589888	5.97603e-64	6.22413e-63	669	669
MXRA5	0.589888	5.97724e-64	6.22413e-63	669	669
OTP	0.589819	6.233e-64	6.48374e-63	669	496
MOBKL2C	0.589595	7.13449e-64	7.40617e-63	669	669
TMBIM4	0.589594	7.14019e-64	7.40827e-63	669	669
HIST1H2BJ	0.589569	7.24696e-64	7.51517e-63	669	668
APOB48R	0.589486	7.6209e-64	7.89888e-63	669	669
HYAL2	0.589362	8.21497e-64	8.51023e-63	669	669
EXT2	0.589292	8.57043e-64	8.86934e-63	669	669
ACTA2	0.589273	8.66634e-64	8.96398e-63	669	669
CACNA2D4	0.589265	8.70856e-64	9.00303e-63	669	669
CCR7	0.589263	8.71748e-64	9.00762e-63	669	660
GPR1	0.589204	9.03573e-64	9.33166e-63	669	508
DNAJC22	0.589105	9.58984e-64	9.89376e-63	669	669
SOCS2	0.589028	1.00477e-63	1.03556e-62	669	669
SMC4	0.588961	1.04633e-63	1.07783e-62	669	669
GINS4	0.588785	1.16328e-63	1.19708e-62	669	669
PHC2	0.588706	1.21999e-63	1.25479e-62	669	669
CSF3R	0.58848	1.39802e-63	1.43717e-62	669	669
HOXA2	0.588455	1.41974e-63	1.458e-62	669	375
DTYMK	0.58817	1.68539e-63	1.72729e-62	669	669
C20orf195	0.588098	1.75963e-63	1.80246e-62	669	553
HOXD10	0.587943	1.93077e-63	1.97474e-62	669	473
RHOA	0.587925	1.95188e-63	1.99532e-62	669	669
STAT5A	0.58786	2.02968e-63	2.0738e-62	669	669
RETN	0.58769	2.24856e-63	2.29627e-62	669	215
PQLC2	0.587667	2.2796e-63	2.3256e-62	669	669
TTF2	0.587634	2.32533e-63	2.37105e-62	669	669
C13orf33	0.587576	2.40709e-63	2.45194e-62	669	659
NUP54	0.587528	2.47862e-63	2.52352e-62	669	669
CELSR1	0.587219	2.9826e-63	3.03357e-62	669	669
GNG10	0.587212	2.995e-63	3.04464e-62	669	669
NAA20	0.587057	3.28624e-63	3.33565e-62	669	669
HOXB9	0.586925	3.5567e-63	3.60836e-62	669	349
STK17A	0.586831	3.76289e-63	3.81562e-62	669	669
TOR3A	0.586758	3.93059e-63	3.98366e-62	669	669
MAPKAPK3	0.586752	3.94475e-63	3.99599e-62	669	669
FCAR	0.586729	4.0003e-63	4.05023e-62	669	622
LRRC8E	0.58669	4.09333e-63	4.14025e-62	669	662
KCTD9	0.586639	4.22221e-63	4.26418e-62	669	669
MMP1	0.586632	4.23791e-63	4.27788e-62	669	432
NMNAT1	0.586404	4.85776e-63	4.89621e-62	669	669
ARL4C	0.586304	5.15859e-63	5.19682e-62	669	669
NFKB1	0.586204	5.47522e-63	5.50753e-62	669	669
GRWD1	0.586202	5.4815e-63	5.51108e-62	669	669
PIK3R5	0.585885	6.62392e-63	6.65303e-62	669	669
PODNL1	0.585801	6.96526e-63	6.99237e-62	669	669
HOXA6	0.585782	7.04289e-63	7.06678e-62	669	288
LOC440957	0.58565	7.6196e-63	7.64164e-62	669	669
ZNF90	0.585641	7.66157e-63	7.67989e-62	669	669
EN1	0.585469	8.48689e-63	8.48604e-62	669	565
RDH5	0.585434	8.66867e-63	8.66351e-62	669	669
QPCTL	0.585167	1.0162e-62	1.01358e-61	669	669
ZNF530	0.58512	1.04523e-62	1.04181e-61	669	669
HOXD13	0.585119	1.04553e-62	1.04181e-61	669	380
MICALL2	0.585083	1.06841e-62	1.06354e-61	669	669
HK2	0.585053	1.0875e-62	1.08201e-61	669	669
HMGCL	0.584829	1.2422e-62	1.23533e-61	669	669
KCNK6	0.584776	1.28215e-62	1.27316e-61	669	669
MTFR1	0.584661	1.37268e-62	1.36171e-61	669	669
MAP3K6	0.58456	1.45743e-62	1.44508e-61	669	669
PELO	0.584471	1.53701e-62	1.52323e-61	669	669
COMMD1	0.584464	1.54307e-62	1.52848e-61	669	669
HLA-DRB5	0.584299	1.7023e-62	1.68538e-61	669	669
HS2ST1	0.584226	1.77758e-62	1.75905e-61	669	669
MBOAT1	0.584207	1.79795e-62	1.77833e-61	669	669
CDCA8	0.584101	1.914e-62	1.89125e-61	669	669
CAV2	0.583906	2.14856e-62	2.12094e-61	669	669
TNIP1	0.583849	2.22323e-62	2.19357e-61	669	669
MTHFS	0.583793	2.29769e-62	2.26592e-61	669	669
TFEC	0.583731	2.3842e-62	2.34894e-61	669	669
TBXAS1	0.583493	2.74448e-62	2.69992e-61	669	669
C17orf44	0.583488	2.75292e-62	2.7069e-61	669	669
STBD1	0.583347	2.99245e-62	2.94099e-61	669	669
CP	0.583233	3.20073e-62	3.14109e-61	669	669
PLSCR3	0.583131	3.4005e-62	3.33551e-61	669	669
C9orf64	0.583065	3.53575e-62	3.46648e-61	669	669
SRA1	0.582851	4.01197e-62	3.9219e-61	669	669
IAH1	0.582676	4.44769e-62	4.34362e-61	669	669
SLC22A18	0.582668	4.46786e-62	4.3612e-61	669	669
COPZ2	0.582473	5.01452e-62	4.8877e-61	669	669
IL7R	0.582396	5.24546e-62	5.11032e-61	669	626
CDKN3	0.582363	5.35035e-62	5.20747e-61	669	669
TTC4	0.582283	5.60923e-62	5.45679e-61	669	669
HSH2D	0.582249	5.71995e-62	5.55913e-61	669	660
CASP10	0.582243	5.74038e-62	5.57629e-61	669	669
ARHGAP30	0.582207	5.86597e-62	5.69554e-61	669	669
C12orf5	0.581951	6.81996e-62	6.61542e-61	669	669
ITGAL	0.581725	7.78917e-62	7.54466e-61	669	669
CD226	0.580818	1.32642e-61	1.28108e-60	669	668
CD101	0.580722	1.40342e-61	1.35285e-60	669	669
KIAA0495	0.580591	1.51599e-61	1.46066e-60	669	669
MBD4	0.580566	1.53754e-61	1.48072e-60	669	669
FZD2	0.580469	1.62813e-61	1.56722e-60	669	669
CDC42EP5	0.580445	1.65121e-61	1.58867e-60	669	669
VNN1	0.580332	1.7641e-61	1.69647e-60	669	664
UAP1	0.580206	1.89842e-61	1.82477e-60	669	669
SPHK1	0.580121	1.99558e-61	1.91541e-60	669	669
ATP5J2	0.579996	2.14656e-61	2.05935e-60	669	669
GAPDH	0.579809	2.39488e-61	2.29539e-60	669	669
MPV17	0.579514	2.84534e-61	2.72454e-60	669	669
PNO1	0.579419	3.00723e-61	2.87819e-60	669	669
MICA	0.579248	3.32357e-61	3.17793e-60	669	669
DHDDS	0.579245	3.32869e-61	3.18131e-60	669	669
GALNS	0.579233	3.3521e-61	3.20216e-60	669	669
PKIB	0.579103	3.61524e-61	3.45189e-60	669	669
IGFBP5	0.57899	3.86209e-61	3.68584e-60	669	669
CEP55	0.578918	4.02779e-61	3.84216e-60	669	668
PPP1CB	0.578695	4.58558e-61	4.36596e-60	669	669
HGF	0.578423	5.37232e-61	5.11018e-60	669	669
SEC22B	0.578325	5.68669e-61	5.40665e-60	669	669
SLC47A2	0.578213	6.06975e-61	5.75997e-60	669	667
TMEM61	0.578016	6.80657e-61	6.44398e-60	669	545
RARRES1	0.577905	7.25765e-61	6.86457e-60	669	669
VSTM1	0.577531	9.01644e-61	8.50013e-60	669	403
KCNN4	0.577463	9.38127e-61	8.83165e-60	669	668
ENPP1	0.577289	1.03737e-60	9.75684e-60	669	669
SLC25A45	0.577281	1.04241e-60	9.79506e-60	669	669
ILK	0.577017	1.21445e-60	1.13904e-59	669	669
BCAP31	0.576825	1.35719e-60	1.27232e-59	669	669
OAS1	0.576535	1.60443e-60	1.5013e-59	669	669
SLC38A6	0.576524	1.61472e-60	1.50952e-59	669	669
ITGB7	0.576433	1.70242e-60	1.58929e-59	669	669
CD200R1	0.576382	1.75295e-60	1.63571e-59	669	644
MGAT2	0.576242	1.90038e-60	1.77081e-59	669	669
VMO1	0.57619	1.95796e-60	1.82278e-59	669	669
C7orf30	0.576085	2.0812e-60	1.93482e-59	669	669
BUD31	0.575896	2.32015e-60	2.15398e-59	669	669
OAS2	0.575869	2.35604e-60	2.18629e-59	669	669
C1orf84	0.575837	2.40116e-60	2.22714e-59	669	664
CAPZA2	0.575654	2.66765e-60	2.47089e-59	669	669
CDC20	0.57545	3.00066e-60	2.77806e-59	669	669
DERL3	0.57542	3.05288e-60	2.82251e-59	669	669
CTSD	0.575393	3.10082e-60	2.86551e-59	669	669
MESDC1	0.575391	3.10396e-60	2.8671e-59	669	669
MFSD7	0.575311	3.2505e-60	2.99833e-59	669	668
C12orf48	0.57525	3.36492e-60	3.10245e-59	669	669
SOD3	0.57524	3.38454e-60	3.11911e-59	669	669
SILV	0.575208	3.44721e-60	3.17541e-59	669	659
LST1	0.57503	3.8207e-60	3.51784e-59	669	669
GYS1	0.574924	4.05867e-60	3.73524e-59	669	669
ECSCR	0.574895	4.12701e-60	3.7964e-59	669	669
SLC37A2	0.574891	4.13742e-60	3.80424e-59	669	669
EVI2B	0.574846	4.24486e-60	3.90124e-59	669	669
POLR1D	0.574838	4.26461e-60	3.9176e-59	669	669
SIAH2	0.574824	4.29959e-60	3.94793e-59	669	669
CLEC18A	0.574809	4.33732e-60	3.98076e-59	669	669
CEACAM1	0.574455	5.31382e-60	4.86146e-59	669	663
PRKD2	0.574416	5.43508e-60	4.97013e-59	669	669
TRIM22	0.574345	5.66121e-60	5.17457e-59	669	669
EMB	0.574234	6.03131e-60	5.50785e-59	669	669
PHF11	0.574144	6.3496e-60	5.79588e-59	669	669
MEMO1	0.57374	8.00292e-60	7.28189e-59	669	669
MAFF	0.573705	8.16473e-60	7.42577e-59	669	669
RNF144B	0.573639	8.48005e-60	7.70558e-59	669	669
WDR78	0.573529	9.02894e-60	8.19695e-59	669	669
CD5	0.573485	9.26107e-60	8.40389e-59	669	659
STAC	0.57347	9.34283e-60	8.47044e-59	669	660
SLC30A5	0.573454	9.42873e-60	8.54447e-59	669	669
VAV1	0.57339	9.77777e-60	8.85678e-59	669	669
NLRP12	0.573342	1.00485e-59	9.09796e-59	669	626
FLII	0.573289	1.03579e-59	9.37385e-59	669	669
LOC550643	0.573183	1.10066e-59	9.95638e-59	669	669
DES	0.57318	1.10221e-59	9.96592e-59	669	628
LIMS3	0.573142	1.12652e-59	1.01812e-58	669	434
SCNN1B	0.573137	1.12981e-59	1.02064e-58	669	565
OBFC2A	0.573129	1.13519e-59	1.02504e-58	669	669
FKBP10	0.573108	1.14837e-59	1.03647e-58	669	669
HOXC8	0.573075	1.17046e-59	1.05546e-58	669	374
DR1	0.573057	1.18278e-59	1.06609e-58	669	669
RGS1	0.573031	1.20023e-59	1.08037e-58	669	669
CENPA	0.57265	1.49202e-59	1.34234e-58	669	667
LY86	0.572649	1.4926e-59	1.34234e-58	669	669
DRAM2	0.572552	1.57752e-59	1.41617e-58	669	669
PSMB4	0.572282	1.83954e-59	1.64846e-58	669	669
SHCBP1	0.572252	1.87122e-59	1.6761e-58	669	669
CENPL	0.571949	2.22358e-59	1.98995e-58	669	669
ATP8B1	0.571603	2.70586e-59	2.41617e-58	669	669
KHNYN	0.571547	2.79389e-59	2.49368e-58	669	669
NIP7	0.571454	2.94609e-59	2.6272e-58	669	669
SLC35F5	0.5714	3.03721e-59	2.70724e-58	669	669
PUSL1	0.571385	3.06272e-59	2.72878e-58	669	669
YIPF2	0.571225	3.35511e-59	2.984e-58	669	669
SLC24A6	0.571077	3.64827e-59	3.24187e-58	669	669
GTF2B	0.570994	3.82321e-59	3.39582e-58	669	669
TRIM5	0.570962	3.89371e-59	3.45576e-58	669	669
CMC1	0.570962	3.89413e-59	3.45576e-58	669	669
TCTEX1D1	0.570905	4.02059e-59	3.56641e-58	669	666
CCDC123	0.570794	4.28328e-59	3.79776e-58	669	669
CXorf21	0.57071	4.49166e-59	3.98076e-58	669	669
TNFAIP8L2	0.570474	5.13409e-59	4.54211e-58	669	669
C1orf151	0.57045	5.20389e-59	4.60184e-58	669	669
ENY2	0.570433	5.25308e-59	4.64126e-58	669	669
FRMD8	0.570362	5.4694e-59	4.83026e-58	669	669
SLC39A8	0.57035	5.50619e-59	4.86062e-58	669	669
MEOX2	0.570327	5.57899e-59	4.92273e-58	669	656
PDZK1IP1	0.570243	5.84825e-59	5.15805e-58	669	621
GLB1L	0.569898	7.1075e-59	6.25771e-58	669	669
EPS8L1	0.569821	7.4233e-59	6.53003e-58	669	668
ITGA3	0.569744	7.75291e-59	6.81403e-58	669	669
UCN2	0.56962	8.31501e-59	7.29849e-58	669	598
FAM83G	0.569593	8.4432e-59	7.40778e-58	669	621
LASS2	0.569506	8.86616e-59	7.77209e-58	669	669
LMO2	0.569488	8.95962e-59	7.84718e-58	669	669
CYBB	0.56935	9.6815e-59	8.46836e-58	669	669
G6PD	0.569343	9.72421e-59	8.49834e-58	669	669
MAPKAPK2	0.569249	1.02533e-58	8.95688e-58	669	669
FGFRL1	0.569195	1.05699e-58	9.22537e-58	669	669
MRPL13	0.569191	1.0591e-58	9.23976e-58	669	669
KCNE4	0.569175	1.06905e-58	9.31851e-58	669	669
WAS	0.568897	1.24962e-58	1.08783e-57	669	669
PROS1	0.568891	1.25394e-58	1.09112e-57	669	669
GGH	0.568828	1.29915e-58	1.12949e-57	669	669
GALE	0.568813	1.31007e-58	1.13849e-57	669	669
CYB561D2	0.568782	1.33316e-58	1.15805e-57	669	669
CKS1B	0.568434	1.62194e-58	1.40648e-57	669	669
FCN3	0.568388	1.66367e-58	1.44203e-57	669	627
OLFML2A	0.568347	1.70251e-58	1.47507e-57	669	669
TUBA1B	0.56833	1.71921e-58	1.4889e-57	669	669
CD37	0.568289	1.75867e-58	1.52241e-57	669	669
TRIM34	0.568145	1.90723e-58	1.64889e-57	669	669
BHLHE40	0.568001	2.06782e-58	1.78542e-57	669	669
CD274	0.56789	2.20063e-58	1.89928e-57	669	664
TAP1	0.56779	2.32796e-58	2.00745e-57	669	669
ERMAP	0.567754	2.37501e-58	2.04627e-57	669	669
C6orf153	0.567718	2.42369e-58	2.08732e-57	669	669
SLC16A5	0.567676	2.4817e-58	2.13637e-57	669	669
UBE2J2	0.567612	2.57111e-58	2.21238e-57	669	669
TEC	0.567501	2.73686e-58	2.354e-57	669	666
ABCD1	0.56731	3.04543e-58	2.61494e-57	669	669
SERF2	0.56671	4.26005e-58	3.65163e-57	669	669
IQGAP2	0.566702	4.27876e-58	3.6661e-57	669	669
STK3	0.566644	4.4195e-58	3.78508e-57	669	669
MREG	0.566632	4.45058e-58	3.81008e-57	669	669
CD247	0.566475	4.8564e-58	4.15219e-57	669	669
PSMA3	0.566418	5.01525e-58	4.28619e-57	669	669
GZMH	0.566406	5.04859e-58	4.31284e-57	669	609
ADORA3	0.566381	5.11858e-58	4.36892e-57	669	669
BCKDK	0.5663	5.35634e-58	4.56993e-57	669	669
GCNT1	0.566245	5.52056e-58	4.70604e-57	669	669
HMGN2	0.566225	5.5844e-58	4.75845e-57	669	669
FLOT1	0.566122	5.9152e-58	5.03819e-57	669	669
B9D2	0.566107	5.96222e-58	5.07609e-57	669	669
HOTAIR	0.566103	5.97744e-58	5.08689e-57	669	270
TMCO4	0.566083	6.0453e-58	5.14246e-57	669	669
AURKA	0.56601	6.29631e-58	5.3492e-57	669	669
C5orf32	0.565962	6.46686e-58	5.49178e-57	669	669
COL6A1	0.565823	6.98619e-58	5.93031e-57	669	669
DUSP14	0.565788	7.12281e-58	6.04373e-57	669	669
ZMPSTE24	0.565661	7.64368e-58	6.48022e-57	669	669
HDHD3	0.565392	8.87782e-58	7.51068e-57	669	669
TK1	0.565283	9.43345e-58	7.97404e-57	669	669
TMEM159	0.565274	9.48419e-58	8.01356e-57	669	669
GPR109B	0.565234	9.6961e-58	8.18918e-57	669	482
TRAF3IP3	0.565188	9.94609e-58	8.39326e-57	669	669
SPINK8	0.565161	1.00949e-57	8.51525e-57	669	610
GNPDA1	0.564907	1.16279e-57	9.80015e-57	669	669
FAM177B	0.56486	1.19344e-57	1.00543e-56	669	652
ARSJ	0.564797	1.23609e-57	1.04092e-56	669	669
LGALS12	0.56472	1.28959e-57	1.08507e-56	669	595
KCNQ1	0.564655	1.33728e-57	1.12472e-56	669	669
NLRC5	0.564637	1.35047e-57	1.13534e-56	669	669
TOM1L1	0.564612	1.36907e-57	1.1505e-56	669	668
APH1A	0.564588	1.38754e-57	1.16505e-56	669	669
TAF13	0.564534	1.42997e-57	1.20018e-56	669	669
CDCA4	0.564496	1.46059e-57	1.22536e-56	669	669
WWTR1	0.564334	1.59713e-57	1.33824e-56	669	669
OSTM1	0.564142	1.77705e-57	1.48714e-56	669	669
GPR39	0.564114	1.80422e-57	1.50925e-56	669	669
UROD	0.564055	1.86413e-57	1.55806e-56	669	669
HN1L	0.564011	1.90994e-57	1.59503e-56	669	669
C6orf141	0.563594	2.40641e-57	2.00797e-56	669	628
CEBPA	0.563541	2.47786e-57	2.06673e-56	669	669
PPARG	0.563527	2.4972e-57	2.082e-56	669	669
LAMB2	0.563442	2.61614e-57	2.18026e-56	669	669
MDK	0.563386	2.69879e-57	2.24821e-56	669	669
SIGLEC10	0.56294	3.45246e-57	2.86893e-56	669	669
STIL	0.562929	3.47355e-57	2.88406e-56	669	669
IGFBP3	0.562841	3.64637e-57	3.02631e-56	669	669
UBASH3B	0.562446	4.53276e-57	3.75732e-56	669	669
ARHGAP29	0.562234	5.09277e-57	4.21631e-56	669	669
NRM	0.562189	5.21972e-57	4.31963e-56	669	669
WARS2	0.562176	5.25909e-57	4.35043e-56	669	669
TOR1A	0.562103	5.47243e-57	4.52504e-56	669	669
KLF10	0.561875	6.20341e-57	5.12737e-56	669	669
PRMT6	0.561588	7.26262e-57	5.99792e-56	669	669
PIM3	0.561565	7.3545e-57	6.07131e-56	669	669
PTCRA	0.561537	7.46901e-57	6.16331e-56	669	638
SNAP23	0.561421	7.96109e-57	6.56129e-56	669	669
AP1S2	0.561331	8.36104e-57	6.88246e-56	669	669
IFT57	0.561237	8.80262e-57	7.24003e-56	669	669
KRT18	0.561088	9.55485e-57	7.8459e-56	669	658
PDGFB	0.561014	9.949e-57	8.15956e-56	669	669
EPHX3	0.560963	1.02297e-56	8.38296e-56	669	666
NADK	0.560932	1.04071e-56	8.52485e-56	669	669
ZNF613	0.560775	1.13399e-56	9.27757e-56	669	669
CPSF4	0.560679	1.19526e-56	9.77489e-56	669	669
SPN	0.560631	1.22734e-56	1.00332e-55	669	669
ERGIC3	0.560595	1.25179e-56	1.0225e-55	669	669
FBXO17	0.56056	1.27568e-56	1.04156e-55	669	669
PMFBP1	0.560149	1.59712e-56	1.30295e-55	669	667
NEU1	0.560121	1.6214e-56	1.32222e-55	669	669
CCDC19	0.560026	1.70758e-56	1.39138e-55	669	628
CKAP4	0.559785	1.94759e-56	1.58246e-55	669	669
CD3G	0.559748	1.98804e-56	1.61272e-55	669	484
CXCL6	0.559664	2.08131e-56	1.6877e-55	669	555
C20orf72	0.559451	2.33704e-56	1.89431e-55	669	669
SAMD9	0.559264	2.58775e-56	2.09498e-55	669	669
GPR4	0.559183	2.7038e-56	2.18718e-55	669	669
HSPB6	0.559144	2.76191e-56	2.23329e-55	669	669
DPM1	0.559115	2.80608e-56	2.26809e-55	669	669
PLA2G4A	0.558941	3.0858e-56	2.49118e-55	669	669
PL-5283	0.558898	3.15824e-56	2.54863e-55	669	669
RHOG	0.558744	3.43429e-56	2.77029e-55	669	669
FDX1	0.558681	3.55366e-56	2.86429e-55	669	669
CEPT1	0.55865	3.61385e-56	2.91163e-55	669	669
GJD3	0.558516	3.88703e-56	3.13047e-55	669	663
TMEM43	0.558464	3.9989e-56	3.21929e-55	669	669
PRSS36	0.558456	4.01561e-56	3.23144e-55	669	669
SNX17	0.558448	4.03417e-56	3.24508e-55	669	669
HOXC11	0.558387	4.16831e-56	3.35031e-55	669	251
APCDD1L	0.558358	4.23465e-56	3.40227e-55	669	497
HUS1	0.558325	4.3109e-56	3.46076e-55	669	669
DDX60L	0.558305	4.35853e-56	3.49761e-55	669	669
PTGR1	0.558262	4.46121e-56	3.57857e-55	669	669
EFNB2	0.558222	4.55925e-56	3.65576e-55	669	669
FZD6	0.557861	5.54703e-56	4.44072e-55	669	669
ZAK	0.557791	5.76081e-56	4.60636e-55	669	669
KLRB1	0.557775	5.8113e-56	4.64489e-55	669	554
CCL26	0.557573	6.48066e-56	5.17783e-55	669	563
LRRC59	0.557553	6.55106e-56	5.232e-55	669	669
LGALS8	0.557345	7.33472e-56	5.84859e-55	669	669
FRZB	0.55729	7.55359e-56	6.01834e-55	669	669
S100Z	0.557278	7.60306e-56	6.05536e-55	669	647
HAUS1	0.557192	7.96465e-56	6.33581e-55	669	669
SLC29A1	0.557179	8.02066e-56	6.37785e-55	669	669
TAX1BP3	0.557156	8.12429e-56	6.4577e-55	669	669
PILRA	0.55713	8.23628e-56	6.54413e-55	669	669
P2RY8	0.557027	8.71137e-56	6.91889e-55	669	668
LRRFIP1	0.556948	9.08748e-56	7.21191e-55	669	669
SLC35C1	0.556937	9.14179e-56	7.24514e-55	669	669
COMMD10	0.55684	9.63639e-56	7.63248e-55	669	669
DMRTA2	0.556811	9.78599e-56	7.74792e-55	669	654
STAT6	0.556796	9.86697e-56	7.80896e-55	669	669
F2RL2	0.556765	1.00332e-55	7.93427e-55	669	664
GFI1	0.556763	1.00422e-55	7.93825e-55	669	662
SLC35B1	0.556567	1.11654e-55	8.81925e-55	669	669
AAGAB	0.556307	1.28439e-55	1.0137e-54	669	669
COMMD7	0.556295	1.29315e-55	1.02022e-54	669	669
PTGFRN	0.556253	1.32238e-55	1.04246e-54	669	669
GNLY	0.556162	1.38878e-55	1.09395e-54	669	667
TXN	0.556107	1.43057e-55	1.12599e-54	669	669
FKBP11	0.555977	1.53438e-55	1.20722e-54	669	669
GAB3	0.555935	1.56992e-55	1.2347e-54	669	669
CAPZB	0.555889	1.60881e-55	1.2643e-54	669	669
ATG10	0.555785	1.70132e-55	1.33595e-54	669	669
SKAP1	0.555784	1.70281e-55	1.3366e-54	669	578
ALDH3B1	0.555732	1.75079e-55	1.37319e-54	669	669
UTP11L	0.555721	1.7612e-55	1.38082e-54	669	669
DEF6	0.555719	1.76332e-55	1.38194e-54	669	669
C1orf88	0.555683	1.79768e-55	1.40832e-54	669	669
AP1S3	0.55568	1.80112e-55	1.41047e-54	669	669
NRAS	0.555537	1.94468e-55	1.52111e-54	669	669
GZMB	0.555524	1.95781e-55	1.53079e-54	669	620
HOXC13	0.555295	2.21468e-55	1.73029e-54	669	281
HDAC7	0.555049	2.52742e-55	1.97233e-54	669	669
IER5	0.555008	2.58437e-55	2.01599e-54	669	669
NAALADL1	0.554814	2.86794e-55	2.23373e-54	669	669
SP110	0.554745	2.97614e-55	2.31531e-54	669	669
MOV10	0.554714	3.02568e-55	2.35295e-54	669	669
ENO1	0.554693	3.06012e-55	2.37791e-54	669	669
FAM181A	0.554587	3.23796e-55	2.51511e-54	669	665
EIF2B3	0.554454	3.47677e-55	2.69852e-54	669	669
BTBD19	0.554446	3.49293e-55	2.71002e-54	669	668
GPR3	0.554343	3.69115e-55	2.8616e-54	669	669
NAPSB	0.55431	3.75693e-55	2.91036e-54	669	668
GYPC	0.554241	3.89701e-55	3.01655e-54	669	669
PIK3CG	0.554225	3.93145e-55	3.04203e-54	669	669
DNAJB11	0.55412	4.15901e-55	3.21688e-54	669	669
ITGA1	0.554009	4.41265e-55	3.41044e-54	669	669
PAFAH2	0.553943	4.5714e-55	3.53177e-54	669	669
VAMP3	0.553748	5.07358e-55	3.91825e-54	669	669
ACTG1	0.553631	5.40254e-55	4.1691e-54	669	669
TREML1	0.553395	6.1272e-55	4.72468e-54	669	662
LY9	0.553223	6.71435e-55	5.17546e-54	669	558
CDR2	0.553117	7.10736e-55	5.47e-54	669	669
XCL2	0.553088	7.21906e-55	5.55172e-54	669	398
ICMT	0.552941	7.80443e-55	5.99502e-54	669	669
KIF2C	0.552889	8.02334e-55	6.16083e-54	669	669
ZNF593	0.552771	8.54614e-55	6.55725e-54	669	669
MOXD1	0.552732	8.72688e-55	6.69338e-54	669	669
ROR2	0.552666	9.03802e-55	6.92674e-54	669	667
PRDM1	0.552506	9.84198e-55	7.53428e-54	669	669
RAG1AP1	0.552359	1.06439e-54	8.13583e-54	669	669
KIF18A	0.552281	1.10927e-54	8.47238e-54	669	668
AMIGO2	0.552273	1.11423e-54	8.50709e-54	669	669
TMEM87B	0.552141	1.19476e-54	9.11152e-54	669	669
LRRC36	0.552109	1.21576e-54	9.26819e-54	669	665
RAD54B	0.552017	1.27615e-54	9.72482e-54	669	669
EIF5AL1	0.551918	1.34551e-54	1.02495e-53	669	669
C1orf113	0.551909	1.3515e-54	1.02913e-53	669	669
CRTAM	0.551898	1.36003e-54	1.03484e-53	669	618
ASF1B	0.551845	1.39872e-54	1.06388e-53	669	669
PDRG1	0.551817	1.41962e-54	1.07936e-53	669	669
HBEGF	0.551793	1.43771e-54	1.0927e-53	669	669
VRK3	0.551754	1.46737e-54	1.11483e-53	669	669
FEM1C	0.551744	1.47593e-54	1.12091e-53	669	669
SERPINF1	0.551578	1.61183e-54	1.22319e-53	669	669
RPAP2	0.551522	1.66034e-54	1.25953e-53	669	669
RUNX2	0.551438	1.7358e-54	1.31627e-53	669	669
EREG	0.551227	1.94065e-54	1.47051e-53	669	529
GALNT4	0.550931	2.27006e-54	1.71688e-53	669	669
DNALI1	0.550638	2.65144e-54	2.00382e-53	669	669
C11orf63	0.550471	2.89675e-54	2.18757e-53	669	669
IL1RAP	0.550277	3.20955e-54	2.42015e-53	669	669
DSG2	0.550256	3.24519e-54	2.44611e-53	669	611
FAM86C	0.550229	3.29137e-54	2.47906e-53	669	669
SLC34A2	0.550201	3.34025e-54	2.51494e-53	669	628
ACP5	0.550014	3.68743e-54	2.77218e-53	669	669
C17orf62	0.549981	3.75167e-54	2.81943e-53	669	669
SCIN	0.54994	3.8334e-54	2.87977e-53	669	669
METRNL	0.549909	3.8978e-54	2.92597e-53	669	669
BMP1	0.549729	4.28554e-54	3.21463e-53	669	669
IRX5	0.549702	4.34717e-54	3.25843e-53	669	628
PCDH18	0.549541	4.73054e-54	3.54315e-53	669	669
EFNB1	0.549486	4.87009e-54	3.64631e-53	669	669
MFSD10	0.549445	4.97804e-54	3.72437e-53	669	669
SSBP1	0.549416	5.05425e-54	3.77857e-53	669	669
SH2D1A	0.549185	5.70744e-54	4.26531e-53	669	636
TOE1	0.549044	6.14565e-54	4.5911e-53	669	669
PMS2L2	0.549029	6.19671e-54	4.62752e-53	669	669
SLC20A1	0.549024	6.21001e-54	4.63573e-53	669	669
CMAH	0.548971	6.38646e-54	4.76392e-53	669	669
DUSP10	0.548777	7.07117e-54	5.27271e-53	669	669
RNF130	0.548752	7.16595e-54	5.34141e-53	669	669
ZNF816A	0.548688	7.41013e-54	5.51933e-53	669	669
SEC61G	0.548649	7.56377e-54	5.62751e-53	669	669
UBD	0.548479	8.27153e-54	6.14727e-53	669	668
GAS2L3	0.548424	8.51583e-54	6.31943e-53	669	658
RAN	0.548423	8.51888e-54	6.31943e-53	669	669
XCL1	0.548357	8.8186e-54	6.53935e-53	669	449
TPK1	0.548304	9.06692e-54	6.72101e-53	669	669
TMEM150A	0.548282	9.17267e-54	6.7969e-53	669	669
ORC1L	0.548172	9.71668e-54	7.19736e-53	669	669
CTNNA1	0.548119	9.99286e-54	7.3992e-53	669	669
FLJ35776	0.547979	1.07505e-53	7.95726e-53	669	669
SLC35A4	0.547957	1.08788e-53	8.04927e-53	669	669
ZNF584	0.547916	1.1113e-53	8.21654e-53	669	669
CENPN	0.547252	1.5729e-53	1.16166e-52	669	669
RARRES3	0.547213	1.60603e-53	1.1857e-52	669	669
ODF3L1	0.54698	1.81359e-53	1.33697e-52	669	632
CHAF1B	0.546951	1.84139e-53	1.35697e-52	669	669
NDUFA4L2	0.54686	1.93125e-53	1.42266e-52	669	669
KLF17	0.546817	1.97468e-53	1.45412e-52	669	639
EGR1	0.546598	2.21342e-53	1.62695e-52	669	669
CARD9	0.546392	2.46514e-53	1.80801e-52	669	669
TTC39A	0.546369	2.49512e-53	1.82933e-52	669	667
MGC12916	0.546303	2.58242e-53	1.89127e-52	669	556
TCTN2	0.546285	2.6066e-53	1.90828e-52	669	669
TFRC	0.545901	3.18335e-53	2.32713e-52	669	669
CHIC2	0.545894	3.19574e-53	2.33534e-52	669	669
LOC441294	0.545881	3.21737e-53	2.35029e-52	669	602
SLC35D2	0.545816	3.32727e-53	2.42969e-52	669	669
MRPL22	0.545644	3.63901e-53	2.65541e-52	669	669
HLA-F	0.545619	3.68603e-53	2.68874e-52	669	669
RHOJ	0.545598	3.72642e-53	2.71722e-52	669	669
ZDHHC5	0.545524	3.87257e-53	2.82276e-52	669	669
C1QTNF6	0.545414	4.10041e-53	2.9856e-52	669	669
IL13RA2	0.545362	4.21243e-53	3.06605e-52	669	656
SLA2	0.545139	4.72992e-53	3.44022e-52	669	668
CYB5R1	0.545045	4.96611e-53	3.60809e-52	669	669
TMED10	0.544756	5.77113e-53	4.18995e-52	669	669
TGFBR2	0.544674	6.02059e-53	4.36634e-52	669	669
C10orf41	0.544648	6.10313e-53	4.4246e-52	669	669
PVRL4	0.544644	6.11692e-53	4.433e-52	669	619
RPL39L	0.544078	8.19979e-53	5.92541e-52	669	669
STT3A	0.543996	8.55198e-53	6.17769e-52	669	669
SNX8	0.543883	9.06801e-53	6.54576e-52	669	669
TGFBR1	0.543873	9.11672e-53	6.57856e-52	669	669
IL12RB1	0.543787	9.53025e-53	6.87449e-52	669	669
LOC388955	0.543755	9.68804e-53	6.9858e-52	669	669
LILRA2	0.54375	9.71394e-53	7.00197e-52	669	669
C10orf81	0.543476	1.11905e-52	8.05765e-52	669	585
SUMO3	0.543382	1.17435e-52	8.45279e-52	669	669
POLD4	0.54327	1.24435e-52	8.95028e-52	669	669
FLOT2	0.54317	1.3101e-52	9.40635e-52	669	669
FER1L4	0.543147	1.32584e-52	9.51599e-52	669	660
PITX1	0.543107	1.35373e-52	9.71266e-52	669	631
MAP3K14	0.543061	1.3863e-52	9.93924e-52	669	669
SIGLEC5	0.543002	1.42874e-52	1.02399e-51	669	669
SP6	0.542948	1.46931e-52	1.05269e-51	669	669
CDCA2	0.542934	1.47995e-52	1.05994e-51	669	668
ZSCAN5A	0.542639	1.72292e-52	1.23176e-51	669	669
LAMA4	0.542634	1.72696e-52	1.23421e-51	669	669
CARM1	0.542592	1.76496e-52	1.26092e-51	669	669
SNAPIN	0.542479	1.8708e-52	1.33473e-51	669	669
ABCA13	0.542473	1.87658e-52	1.33829e-51	669	657
TMEM185B	0.542343	2.00622e-52	1.42922e-51	669	669
C16orf63	0.54229	2.06165e-52	1.46767e-51	669	669
ECM2	0.542171	2.19203e-52	1.55993e-51	669	669
HOXB6	0.542088	2.2877e-52	1.62686e-51	669	573
C7orf31	0.542028	2.35833e-52	1.6765e-51	669	669
TWIST1	0.541354	3.3335e-52	2.36305e-51	669	669
GCOM1	0.541267	3.48526e-52	2.46976e-51	669	669
RFTN1	0.541073	3.85035e-52	2.72463e-51	669	669
UQCRQ	0.541016	3.96448e-52	2.80342e-51	669	669
RNF181	0.540657	4.76434e-52	3.36548e-51	669	669
ASGR2	0.540637	4.81246e-52	3.39828e-51	669	662
C14orf86	0.540635	4.81701e-52	3.4003e-51	669	650
IFT20	0.540359	5.54802e-52	3.90809e-51	669	669
EPHA1	0.54017	6.10761e-52	4.30077e-51	669	579
ALDH3A1	0.540068	6.43567e-52	4.52861e-51	669	648
ISYNA1	0.539916	6.9534e-52	4.8895e-51	669	669
HS3ST3B1	0.539821	7.30016e-52	5.12974e-51	669	602
C15orf54	0.539765	7.50986e-52	5.27341e-51	669	293
CHST14	0.539716	7.70265e-52	5.4069e-51	669	669
TMEM111	0.539706	7.73979e-52	5.43108e-51	669	669
PDIA3	0.539655	7.94542e-52	5.57149e-51	669	669
SDF2L1	0.539587	8.22523e-52	5.76367e-51	669	669
BDKRB1	0.539507	8.56735e-52	5.99729e-51	669	533
MRPL47	0.539246	9.7831e-52	6.84579e-51	669	669
PRELID2	0.539219	9.91817e-52	6.93789e-51	669	667
SYK	0.539217	9.9275e-52	6.942e-51	669	669
ATP8B3	0.539189	1.00707e-51	7.03728e-51	669	669
TNFSF13	0.53918	1.01164e-51	7.06671e-51	669	669
PREB	0.539079	1.06534e-51	7.43666e-51	669	669
MMRN1	0.538926	1.15148e-51	8.03522e-51	669	668
SF3A3	0.53886	1.19045e-51	8.29273e-51	669	669
APOBEC3H	0.538859	1.1913e-51	8.29579e-51	669	623
HLA-H	0.538681	1.30406e-51	9.0716e-51	669	669
C9orf6	0.538609	1.35251e-51	9.40214e-51	669	669
SLC2A3	0.538581	1.37186e-51	9.53009e-51	669	669
H19	0.538486	1.43952e-51	9.99317e-51	669	668
CAPN5	0.538442	1.47211e-51	1.02159e-50	669	669
CLECL1	0.538357	1.53748e-51	1.06586e-50	669	634
C7orf28A	0.538321	1.56576e-51	1.08471e-50	669	669
FBXO22OS	0.53826	1.61506e-51	1.11848e-50	669	669
GIMAP4	0.538258	1.61683e-51	1.11932e-50	669	669
C3orf38	0.5382	1.66469e-51	1.15206e-50	669	669
EHBP1L1	0.538168	1.69176e-51	1.17038e-50	669	669
TMEM67	0.538043	1.80281e-51	1.24592e-50	669	669
HERC5	0.538003	1.83988e-51	1.27067e-50	669	669
NME2	0.537852	1.98579e-51	1.3705e-50	669	669
AQP5	0.537801	2.03739e-51	1.40563e-50	669	585
ADAMDEC1	0.537788	2.05104e-51	1.41457e-50	669	546
UCHL3	0.537672	2.1759e-51	1.49965e-50	669	669
CD99	0.537653	2.19618e-51	1.51311e-50	669	669
RASGRP4	0.537352	2.55842e-51	1.76148e-50	669	669
ARPC3	0.53712	2.87589e-51	1.97618e-50	669	669
GRAP	0.537104	2.89889e-51	1.99112e-50	669	669
SLC15A4	0.536977	3.0923e-51	2.12324e-50	669	669
SNRPB	0.536787	3.4027e-51	2.33398e-50	669	669
PLIN3	0.536402	4.13169e-51	2.83111e-50	669	669
UBE2I	0.536396	4.14505e-51	2.8393e-50	669	669
CLEC11A	0.536359	4.22307e-51	2.89175e-50	669	669
NSMCE2	0.536256	4.44785e-51	3.0436e-50	669	669
ISL2	0.536188	4.60207e-51	3.14806e-50	669	578
PA2G4P4	0.536125	4.75121e-51	3.24787e-50	669	669
TMUB1	0.535999	5.06286e-51	3.45856e-50	669	669
RBBP8	0.535956	5.17308e-51	3.53146e-50	669	669
TTYH3	0.535865	5.41608e-51	3.69609e-50	669	669
MRPL32	0.535837	5.4918e-51	3.74649e-50	669	669
CCDC125	0.535721	5.8225e-51	3.96806e-50	669	669
EPHB4	0.535544	6.36359e-51	4.33241e-50	669	669
GNL2	0.535369	6.94878e-51	4.72761e-50	669	669
DEGS1	0.535297	7.2074e-51	4.90025e-50	669	669
ATP5F1	0.535096	7.97012e-51	5.40786e-50	669	669
CISD2	0.535055	8.13921e-51	5.52072e-50	669	669
VPS29	0.53483	9.10785e-51	6.17357e-50	669	669
TMEM69	0.534797	9.26127e-51	6.27545e-50	669	669
PLTP	0.53479	9.29355e-51	6.2952e-50	669	669
ULBP2	0.534476	1.08797e-50	7.36217e-50	669	668
CLIC2	0.534322	1.1753e-50	7.94485e-50	669	669
PCK2	0.534294	1.19181e-50	8.05132e-50	669	669
TMEM140	0.534276	1.20265e-50	8.12185e-50	669	669
EOMES	0.534144	1.28429e-50	8.66734e-50	669	566
MNDA	0.534121	1.29909e-50	8.76428e-50	669	669
MIPEP	0.533997	1.38257e-50	9.3212e-50	669	669
SNRPC	0.533894	1.45534e-50	9.80198e-50	669	669
HTATIP2	0.533827	1.50503e-50	1.01299e-49	669	669
ZNF468	0.533725	1.58422e-50	1.06557e-49	669	669
PSENEN	0.533701	1.60277e-50	1.07769e-49	669	669
FARS2	0.533684	1.61673e-50	1.08672e-49	669	669
COL18A1	0.53367	1.6278e-50	1.09379e-49	669	669
GATA3	0.533609	1.67802e-50	1.12603e-49	669	640
DUSP1	0.533425	1.83986e-50	1.23422e-49	669	669
PRR13	0.533375	1.88653e-50	1.26469e-49	669	669
AIDA	0.533324	1.93512e-50	1.29683e-49	669	669
ANXA4	0.533114	2.14909e-50	1.43926e-49	669	669
ITGAM	0.533051	2.21762e-50	1.48466e-49	669	669
RNF7	0.533016	2.25612e-50	1.50893e-49	669	669
IFRD2	0.532882	2.41174e-50	1.61247e-49	669	669
KANK2	0.532731	2.60084e-50	1.73775e-49	669	669
SP140	0.532708	2.63006e-50	1.75669e-49	669	669
PDGFA	0.532686	2.65886e-50	1.77534e-49	669	669
LRGUK	0.532509	2.905e-50	1.93904e-49	669	656
ELL3	0.532229	3.3378e-50	2.22571e-49	669	669
AMICA1	0.53214	3.4893e-50	2.32597e-49	669	669
IL1R1	0.531957	3.82141e-50	2.54482e-49	669	669
ZBTB7B	0.531934	3.86508e-50	2.57305e-49	669	669
MYL4	0.531918	3.89713e-50	2.59353e-49	669	500
CCDC23	0.531737	4.26324e-50	2.8353e-49	669	669
ARPC1A	0.53162	4.51843e-50	3.00105e-49	669	669
DENND1C	0.531608	4.54388e-50	3.01696e-49	669	669
ITGA11	0.531607	4.54638e-50	3.01762e-49	669	669
LOC400043	0.531555	4.66462e-50	3.09406e-49	669	669
LOC100132707	0.531506	4.78132e-50	3.16938e-49	669	669
TFPI	0.531389	5.06593e-50	3.35472e-49	669	669
ATP6V1F	0.531205	5.54873e-50	3.67202e-49	669	669
UBE2Z	0.53119	5.59055e-50	3.69848e-49	669	669
HSP90B1	0.531031	6.04921e-50	3.99534e-49	669	669
NIPSNAP3A	0.530894	6.47424e-50	4.27045e-49	669	669
DLGAP5	0.530769	6.88592e-50	4.53902e-49	669	652
HTRA4	0.530698	7.13244e-50	4.6969e-49	669	476
IRF3	0.530525	7.77034e-50	5.10862e-49	669	669
KRTCAP2	0.530459	8.02758e-50	5.2746e-49	669	669
PDK1	0.530452	8.05589e-50	5.29117e-49	669	669
MVP	0.530439	8.10631e-50	5.32254e-49	669	669
ST20	0.530284	8.75155e-50	5.73684e-49	669	669
DDX20	0.530283	8.75598e-50	5.73787e-49	669	669
LILRB4	0.530201	9.11703e-50	5.97058e-49	669	669
GNG11	0.52992	1.04736e-49	6.84337e-49	669	669
BIN3	0.529893	1.06179e-49	6.93319e-49	669	669
DLL4	0.529773	1.12623e-49	7.35153e-49	669	669
HOXC5	0.529718	1.15716e-49	7.54857e-49	669	439
HOXA9	0.529645	1.1998e-49	7.81913e-49	669	437
ARAF	0.529585	1.23561e-49	8.04465e-49	669	669
GALNT3	0.529559	1.25147e-49	8.14263e-49	669	669
PHEX	0.529466	1.31015e-49	8.51622e-49	669	660
APOBEC3B	0.529394	1.35729e-49	8.81979e-49	669	662
FBXW9	0.529379	1.36747e-49	8.88306e-49	669	669
TXLNB	0.529348	1.38872e-49	9.01815e-49	669	669
ZWILCH	0.529333	1.39887e-49	9.08117e-49	669	669
OVCA2	0.529254	1.45444e-49	9.43583e-49	669	669
ULBP1	0.529166	1.51914e-49	9.85239e-49	669	648
RDM1	0.529088	1.57823e-49	1.0229e-48	669	565
CLN5	0.529076	1.58758e-49	1.02863e-48	669	669
FASLG	0.529075	1.58813e-49	1.02866e-48	669	466
ATP2A3	0.529072	1.59103e-49	1.0302e-48	669	669
DNTTIP2	0.528982	1.66231e-49	1.07566e-48	669	669
CORO1A	0.528975	1.66816e-49	1.0791e-48	669	669
BBS12	0.528862	1.76404e-49	1.14076e-48	669	669
C20orf111	0.528764	1.85081e-49	1.19649e-48	669	669
ADM2	0.528705	1.90564e-49	1.23153e-48	669	665
C5orf39	0.528619	1.98754e-49	1.28364e-48	669	669
ARL9	0.528411	2.20067e-49	1.41992e-48	669	563
HAS2	0.52824	2.39415e-49	1.54426e-48	669	669
SCMH1	0.528173	2.47395e-49	1.59471e-48	669	669
[truncated: 18,119 more rows]
